# Supplementary material for: High-throughput capture of transcription factor-driven epigenome dynamics using PHILO ChIP-seq
Source: Nucleic Acids Res. 2024 Nov 26;52(22):e105. doi: 10.1093/nar/gkae1123 (PMC11662648; doi:10.1093/nar/gkae1123)
Supplement: gkae1123_Supplemental_Files [file gkae1123_supplemental_files.zip › Supplementary Table 1.xlsx]

## Sheet: Seq_list
Supplementary Table 1 Overview list of sequencing samples
Assay	Sample name	Feature	Genotype	Treatment	Replicate	Species	Sequencing depth	Alignment rate	Unique alignment rate	Uniquely aligned reads	FRiP score
PHILO ChIP-seq	Col_H3K9ac_05M_1	H3K9ac	Col-0	none	1	Arabidopsis	97.39	485847	84.62	411100	0.627763
PHILO ChIP-seq	Col_H3K9ac_05M_2	H3K9ac	Col-0	none	2	Arabidopsis	97.85	350419	89.09	312172	0.756009
PHILO ChIP-seq	Col_H3K9ac_1M_1	H3K9ac	Col-0	none	1	Arabidopsis	92.97	1392217	85.9	1195902	0.715584
PHILO ChIP-seq	Col_H3K9ac_1M_2	H3K9ac	Col-0	none	2	Arabidopsis	97.33	1206770	90.42	1091190	0.750837
PHILO ChIP-seq	Col_H3K9ac_2M_1	H3K9ac	Col-0	none	1	Arabidopsis	95.07	3956273	85.28	3373760	0.639511
PHILO ChIP-seq	Col_H3K9ac_2M_2	H3K9ac	Col-0	none	2	Arabidopsis	95	3603900	84.06	3029301	0.623591
PHILO ChIP-seq	Col_H3K9ac_5M_1	H3K9ac	Col-0	none	1	Arabidopsis	95.51	5510503	87.17	4803683	0.704792
PHILO ChIP-seq	Col_H3K9ac_5M_2	H3K9ac	Col-0	none	2	Arabidopsis	97.65	6407424	90.05	5770026	0.736562
PHILO ChIP-seq	Col_H3K9ac_10M_1	H3K9ac	Col-0	none	1	Arabidopsis	97.73	12088501	90.12	10894569	0.734863
PHILO ChIP-seq	Col_H3K9ac_10M_2	H3K9ac	Col-0	none	2	Arabidopsis	97.73	13647679	89.67	12238184	0.718068
PHILO ChIP-seq	Col_H3K9ac_10cyc_1	H3K9ac	Col-0	none	1	Arabidopsis	95.74	3187603	86.64	2761728	0.66835
PHILO ChIP-seq	Col_H3K9ac_10cyc_2	H3K9ac	Col-0	none	2	Arabidopsis	97.85	2797555	90.29	2525799	0.720335
PHILO ChIP-seq	Col_H3K9ac_12cyc_1	H3K9ac	Col-0	none	1	Arabidopsis	94.4	4643910	85.27	3960028	0.631505
PHILO ChIP-seq	Col_H3K9ac_12cyc_2	H3K9ac	Col-0	none	2	Arabidopsis	82.32	4194388	73.03	3063269	0.535793
PHILO ChIP-seq	Col_H3K9ac_14cyc_1	H3K9ac	Col-0	none	1	Arabidopsis	93.92	5370984	84.2	4522232	0.619798
PHILO ChIP-seq	Col_H3K9ac_14cyc_2	H3K9ac	Col-0	none	2	Arabidopsis	88.35	5746336	77.35	4444905	0.542365
ChIP-seq	Col_reg_H3K9ac_1	H3K9ac	Col-0	none	2	Arabidopsis	87.02	31059869	82.92	2.57548e+07	0.506668
ChIP-seq	Col_reg_H3K9ac_2	H3K9ac	Col-0	none	3	Arabidopsis	97	24065131	82.41	1.98321e+07	0.4956
PHILO ChIP-seq	Col_PHILO_H3K9ac_1	H3K9ac	Col-0	none	1	Arabidopsis	96.61	31493537	91.68	2.88733e+07	0.752513
PHILO ChIP-seq	Col_PHILO_H3K9ac_2	H3K9ac	Col-0	none	2	Arabidopsis	93.87	29105639	88.99	2.59011e+07	0.741054
PHILO ChIP-seq	Col_PHILO_H3K9ac_3	H3K9ac	Col-0	none	3	Arabidopsis	96.3	26060218	88.96	2.31832e+07	0.73748
PHILO ChIP-seq	Col_PHILO_IgG_1	IgG	Col-0	none	1	Arabidopsis	90.31	29758468	60.58	1.80277e+07	0.11911
eChIP-seq	Col_eChIP_H3K9ac_1	H3K9ac	Col-0	none	1	Arabidopsis	97.34	9877972	85.53	8448779	0.536241
eChIP-seq	Col_eChIP_H3K9ac_1	H3K9ac	Col-0	none	2	Arabidopsis	98.23	10913920	86.68	9460373	0.566885
CUT&Tag	Col_CUT_H3K9ac_1	H3K9ac	Col-0	none	1	Arabidopsis	96.05	13432446	60.7	8153489	0.186404
CUT&Tag	Col_CUT_H3K9ac_2	H3K9ac	Col-0	none	2	Arabidopsis	96.1	34999422	64.01	22403598	0.244537
PHILO ChIP-seq	Col_PHILO_H3K4me3_1	H3K4me3	Col-0	none	1	Arabidopsis	91.51	13059418	85.84	1.12102e+07	0.802418
PHILO ChIP-seq	Col_PHILO_H3K4me3_2	H3K4me3	Col-0	none	2	Arabidopsis	86.18	13820420	81.56	1.12719e+07	0.780551
PHILO ChIP-seq	Col_PHILO_H3K4me3_3	H3K4me3	Col-0	none	3	Arabidopsis	90.96	9484813	86.2	8.17591e+06	0.820704
PHILO ChIP-seq	Col_PHILO_H3K27me3_1	H3K27me3	Col-0	none	1	Arabidopsis	78.1	8990922	68.55	6.16328e+06	0.584976
PHILO ChIP-seq	Col_PHILO_H3K27me3_2	H3K27me3	Col-0	none	2	Arabidopsis	83.11	11594430	73.02	8.46625e+06	0.628931
PHILO ChIP-seq	Col_PHILO_H3K27me3_2	H3K27me3	Col-0	none	3	Arabidopsis	80.12	11167896	70.3	7.85103e+06	0.596941
PHILO ChIP-seq	Col_PHILO_H3K36me3_1	H3K36me3	Col-0	none	1	Arabidopsis	81.11	12761671	76.56	9.77034e+06	0.702233
PHILO ChIP-seq	Col_PHILO_H3K36me3_2	H3K36me3	Col-0	none	2	Arabidopsis	89.78	10653393	84.75	9.02875e+06	0.776173
PHILO ChIP-seq	Col_PHILO_H3K36me3_3	H3K36me3	Col-0	none	3	Arabidopsis	83.48	7492299	78.51	5.8822e+06	0.717683
PHILO ChIP-seq	Tomato_PHILO_H3K4me3_1	H3K4me3	Micro Tom	none	1	Tomato	95.64	6777313	55.62	3769738	0.523042
PHILO ChIP-seq	Tomato_PHILO_H3K4me3_2	H3K4me3	Micro Tom	none	2	Tomato	95.75	8781033	69.78	6127209	0.557199
PHILO ChIP-seq	Tomato_PHILO_H3K4me3_3	H3K4me3	Micro Tom	none	3	Tomato	94.41	9034662	51.2	4625585	0.496163
PHILO ChIP-seq	Tomato_PHILO_IgG_1	IgG	Micro Tom	none	1	Tomato	98.06	8903182	40.61	3.61558e+06	0.0482888
PHILO ChIP-seq	Tomato_PHILO_IgG_2	IgG	Micro Tom	none	2	Tomato	93.63	8371236	45.38	3799034	0.13256
PHILO ChIP-seq	Tomato_PHILO_IgG_3	IgG	Micro Tom	none	3	Tomato	74.84	5212350	33.28	1734758	0.136775
PHILO ChIP-seq	Tomato_H3K9ac_ctrl_1	H3K9ac	Micro Tom	none	1	Tomato	95.15	10666294	64.88	6920664	0.346205
PHILO ChIP-seq	Tomato_H3K9ac_ctrl_2	H3K9ac	Micro Tom	none	2	Tomato	96.04	11638802	63.72	7416619	0.30607
PHILO ChIP-seq	Tomato_H3K9ac_ctrl_3	H3K9ac	Micro Tom	2 h JA	3	Tomato	88.75	14122050	60.21	8502964	0.285381
PHILO ChIP-seq	Tomato_H3K9ac_2hJA_1	H3K9ac	Micro Tom	2 h JA	1	Tomato	94.24	8494881	67.48	5732658	0.336344
PHILO ChIP-seq	Tomato_H3K9ac_2hJA_2	H3K9ac	Micro Tom	2 h JA	2	Tomato	93.55	11862546	69.47	8241443	0.371293
PHILO ChIP-seq	Tomato_H3K9ac_2hJA_3	H3K9ac	Micro Tom	none	3	Tomato	95.39	10199871	71.94	7337661	0.365325
PHILO ChIP-seq	Otto_II H3K4me3_1	H3K4me3	Otto II Boax	none	1	Hemp	56.31	8414122	41.46	3488737	0.0527687
PHILO ChIP-seq	Otto_II H3K4me3_2	H3K4me3	Otto II Boax	none	2	Hemp	72.77	8205872	54.36	4460655	0.0474879
PHILO ChIP-seq	Otto_II H3K4me3_3	H3K4me3	Otto II Boax	none	3	Hemp	67.1	7024970	48.68	3419466	0.0423868
PHILO ChIP-seq	Otto_II IgG_1	IgG	Otto II Boax	none	1	Hemp	28.8	7080871	8.89	629654	0.0429571
PHILO ChIP-seq	Otto_II IgG_2	IgG	Otto II Boax	none	2	Hemp	33	9516565	10.01	952411	0.0638272
PHILO ChIP-seq	Otto_II IgG_3	IgG	Otto II Boax	none	3	Hemp	40.93	8867766	12.27	1088069	0.0469175
PHILO ChIP-seq	MYC2_PHILO_ctrl_1	FLAG	myc2 MYC2:MYC2-FLAG	ctrl	1	Arabidopsis	76.59	7946703	53.38	4.24195e+06	0.372167
PHILO ChIP-seq	MYC2_PHILO_ctrl_2	FLAG	myc2 MYC2:MYC2-FLAG	ctrl	2	Arabidopsis	93.22	9450546	67.98	6.42448e+06	0.517776
PHILO ChIP-seq	MYC2_PHILO_2hJA_1	FLAG	myc2 MYC2:MYC2-FLAG	2 h JA	1	Arabidopsis	94.7	9687249	68.65	6.6503e+06	0.343869
PHILO ChIP-seq	MYC2_PHILO_2hJA_2	FLAG	myc2 MYC2:MYC2-FLAG	2 h JA	2	Arabidopsis	96.52	9931157	69.8	6.93195e+06	0.33409
PHILO ChIP-seq	Col_H3K9ac_sonic_01g_1	H3K9ac	Col-0	none	1	Arabidopsis	97.17	8625541	89.59	7728031	0.6139
PHILO ChIP-seq	Col_H3K9ac_sonic_01g_2	H3K9ac	Col-0	none	2	Arabidopsis	94.91	9203849	87.27	8032173	0.647952
PHILO ChIP-seq	Col_H3K9ac_sonic_1mg_1	H3K9ac	Col-0	none	1	Arabidopsis	98.3	8950247	87.64	7844165	0.6139
PHILO ChIP-seq	Col_H3K9ac_sonic_1mg_2	H3K9ac	Col-0	none	2	Arabidopsis	94.15	7962676	86.46	6884284	0.647952
PHILO ChIP-seq	Col_H3K9ac_MNase_01g_1	H3K9ac	Col-0	none	1	Arabidopsis	97.87	37789191	91.11	34428962	0.734546
PHILO ChIP-seq	Col_H3K9ac_MNase_01g_2	H3K9ac	Col-0	none	2	Arabidopsis	98.65	10267873	92.52	9499847	0.707178
PHILO ChIP-seq	Col_H3K9ac_MNase_single_1	H3K9ac	Col-0	none	1	Arabidopsis	98.32	12843716	91.04	11692887	0.717228
PHILO ChIP-seq	Col_H3K9ac_MNase_single_2	H3K9ac	Col-0	none	2	Arabidopsis	96.39	10707500	88.63	9490004	0.664553
PHILO ChIP-seq	Col_H3K9ac_MNase_5mg_1	H3K9ac	Col-0	none	1	Arabidopsis	3.12	8781033	0.97	85315	0.650221
PHILO ChIP-seq	Col_H3K9ac_MNase_5mg_2	H3K9ac	Col-0	none	2	Arabidopsis	5.88	9034662	1.47	132831	0.70314
PHILO ChIP-seq	Col_frag_IgG_1	H3K9ac	Col-0	none	1	Arabidopsis	91.03	3901621	64.89	2531815	0.575457
PHILO ChIP-seq	Col_frag_IgG_2	H3K9ac	Col-0	none	2	Arabidopsis	78.17	5380164	55.16	2967661	0.599631
PHILO ChIP-seq	Col_H3K9ac_500K_1	H3K9ac	Col-0	none	1	Arabidopsis	93.54	7448658	84.41	6287160	0.62828
PHILO ChIP-seq	Col_H3K9ac_500K_2	H3K9ac	Col-0	none	2	Arabidopsis	94.72	8218613	85.71	7044201	0.67833
PHILO ChIP-seq	Col_H3K9ac_100K_1	H3K9ac	Col-0	none	1	Arabidopsis	93.84	7499688	85.95	6445843	0.6446
PHILO ChIP-seq	Col_H3K9ac_100K_2	H3K9ac	Col-0	none	2	Arabidopsis	92.43	11016834	84.4	9298070	0.64341
PHILO ChIP-seq	Col_H3K9ac_20K_1	H3K9ac	Col-0	none	1	Arabidopsis	87.51	8255404	69.79	5761457	0.30352
PHILO ChIP-seq	Col_H3K9ac_20K_2	H3K9ac	Col-0	none	2	Arabidopsis	89.4	8974654	71.63	6428480	0.32213
ChIP-seq	Col_Wang_1	H3K9ac	Col-0	none	1	Arabidopsis	97.79	19953603	84.17	16794704	0.454367
ChIP-seq	Col_Wang_2	H3K9ac	Col-0	none	2	Arabidopsis	97.92	22809256	85.83	19576284	0.471546
ChIP-seq	Col_Zhao_1	H3K9ac	Col-0	none	1	Arabidopsis	95.6	34353154	87.38	30016481	0.668505
ChIP-seq	Col_Zhao_2	H3K9ac	Col-0	none	2	Arabidopsis	95.21	26862620	87.42	23482776	0.672538
ChIP-seq	Col_Zhou_1	H3K9ac	Col-0	none	1	Arabidopsis	94.58	5671822	78.95	4478136	0.489432
ChIP-seq	Col_Zhou_2	H3K9ac	Col-0	none	2	Arabidopsis	96.64	5033218	82.93	4174054	0.550981
ChIP-seq	Col_Huang_1	H3K9ac	Col-0	none	1	Arabidopsis	93.46	31696904	80.52	25521725	0.448047
ChIP-seq	Col_Huang_2	H3K9ac	Col-0	none	2	Arabidopsis	91.32	16304247	83.38	13594228	0.549227
CUT&Tag	Col_Liu_1	H3K9ac	Col-0	none	1	Arabidopsis	59.04	20490788	50.93	10435386	0.27793
PHILO ChIP-seq	Col_TC1_H3K9ac_ctrl_1	H3K9ac	Col-0	ctrl	1	Arabidopsis	79.89	7636307	72.47	5.53403e+06	0.540669
PHILO ChIP-seq	Col_TC1_H3K9ac_ctrl_2	H3K9ac	Col-0	ctrl	2	Arabidopsis	72.83	7538151	68.17	5.13876e+06	0.560635
PHILO ChIP-seq	Col_TC1_H3K9ac_ctrl_3	H3K9ac	Col-0	ctrl	3	Arabidopsis	82.33	6263721	75.59	4.73475e+06	0.525759
PHILO ChIP-seq	Col_TC1_H3K9ac_0.25hJA_1	H3K9ac	Col-0	0.25 h JA	1	Arabidopsis	86.52	6413900	79.49	5.09841e+06	0.587059
PHILO ChIP-seq	Col_TC1_H3K9ac_0.25hJA_2	H3K9ac	Col-0	0.25 h JA	2	Arabidopsis	83.9	4729420	77.7	3.67476e+06	0.584764
PHILO ChIP-seq	Col_TC1_H3K9ac_0.25hJA_3	H3K9ac	Col-0	0.25 h JA	3	Arabidopsis	80.79	5615774	74.04	4.15792e+06	0.545537
PHILO ChIP-seq	Col_TC1_H3K9ac_0.5hJA_1	H3K9ac	Col-0	0.5 h JA	1	Arabidopsis	84.29	6575457	75.53	4.96644e+06	0.533513
PHILO ChIP-seq	Col_TC1_H3K9ac_0.5hJA_2	H3K9ac	Col-0	0.5 h JA	2	Arabidopsis	36.15	8104070	32.06	2.59816e+06	0.223363
PHILO ChIP-seq	Col_TC1_H3K9ac_0.5hJA_3	H3K9ac	Col-0	0.5 h JA	3	Arabidopsis	54.49	9415653	50.48	4.75302e+06	0.384476
PHILO ChIP-seq	Col_TC1_H3K9ac_1hJA_1	H3K9ac	Col-0	1 h JA	1	Arabidopsis	92.81	6994641	86.59	6.05666e+06	0.670018
PHILO ChIP-seq	Col_TC1_H3K9ac_1hJA_2	H3K9ac	Col-0	1 h JA	2	Arabidopsis	90.43	6597885	83.5	5.50923e+06	0.634319
PHILO ChIP-seq	Col_TC1_H3K9ac_1hJA_3	H3K9ac	Col-0	1 h JA	3	Arabidopsis	50.22	8704032	44.59	3.88113e+06	0.321674
PHILO ChIP-seq	Col_TC1_H3K9ac_2hJA_1	H3K9ac	Col-0	2 h JA	1	Arabidopsis	81.13	2522666	75	1.892e+06	0.590814
PHILO ChIP-seq	Col_TC1_H3K9ac_2hJA_2	H3K9ac	Col-0	2 h JA	2	Arabidopsis	81.18	7813241	73.28	5.72554e+06	0.533186
PHILO ChIP-seq	Col_TC1_H3K9ac_2hJA_3	H3K9ac	Col-0	2 h JA	3	Arabidopsis	86.32	4815046	76.73	3.69458e+06	0.554193
PHILO ChIP-seq	Col_TC1_H3K9ac_WD_1	H3K9ac	Col-0	WD	1	Arabidopsis	87.7	4695870	81.25	3.81539e+06	0.621413
PHILO ChIP-seq	Col_TC1_H3K9ac_WD_2	H3K9ac	Col-0	WD	2	Arabidopsis	83.23	6070640	77.22	4.68775e+06	0.594635
PHILO ChIP-seq	Col_TC1_H3K9ac_WD_3	H3K9ac	Col-0	WD	3	Arabidopsis	93.9	4793549	87.29	4.18429e+06	0.674401
PHILO ChIP-seq	Col_TC1_IgG_1	IgG	Col-0	ctrl	1	Arabidopsis	34.89	866549	23.59	204419	0.0609556
PHILO ChIP-seq	Col_TC1_IgG_2	IgG	Col-0	ctrl	2	Arabidopsis	40.14	350580	27.43	96164.1	0.070352
PHILO ChIP-seq	Col_TC1_IgG_3	IgG	Col-0	ctrl	3	Arabidopsis	68.49	1125583	47.3	532401	0.115898
PHILO ChIP-seq	Col_H3K4me3_ctrl_1	H3K4me3	Col-0	ctrl	1	Arabidopsis	95.42	4421850	82.28	3.6383e+06	0.609334
PHILO ChIP-seq	Col_H3K4me3_ctrl_2	H3K4me3	Col-0	ctrl	2	Arabidopsis	93.39	4452348	83.07	3.69857e+06	0.700981
PHILO ChIP-seq	Col_H3K4me3_ctrl_3	H3K4me3	Col-0	ctrl	3	Arabidopsis	92.99	5214423	75.93	3.95931e+06	0.468368
PHILO ChIP-seq	Col_H3K4me3_2hJA_1	H3K4me3	Col-0	2 h JA	1	Arabidopsis	76.53	3090935	64.68	1.99922e+06	0.441442
PHILO ChIP-seq	Col_H3K4me3_2hJA_2	H3K4me3	Col-0	2 h JA	2	Arabidopsis	94.75	5421588	79.74	4323231	0.557125
PHILO ChIP-seq	Col_H3K4me3_2hJA_3	H3K4me3	Col-0	2 h JA	3	Arabidopsis	96.92	3890927	75.68	2944557	0.389641
PHILO ChIP-seq	Col_PolII_ctrl_1	Pol II	Col-0	ctrl	1	Arabidopsis	74	17808886	61.6	10964471	0.28412
PHILO ChIP-seq	Col_PolII_ctrl_2	Pol II	Col-0	ctrl	2	Arabidopsis	83.1	4952091	73.2	3623834	0.444038
PHILO ChIP-seq	Col_PolII_ctrl_3	Pol II	Col-0	ctrl	3	Arabidopsis	67.4	6506729	56.8	3694238	0.310504
PHILO ChIP-seq	Col_PolII_2hJA_1	Pol II	Col-0	2 h JA	1	Arabidopsis	69.8	4570809	58.1	2654218	0.307329
PHILO ChIP-seq	Col_PolII_2hJA_2	Pol II	Col-0	2 h JA	2	Arabidopsis	81	4285050	73.4	3143645	0.505655
PHILO ChIP-seq	Col_PolII_2hJA_3	Pol II	Col-0	2 h JA	3	Arabidopsis	49	5557775	42.9	2385022	0.275211
PHILO ChIP-seq	Col_H3K9ac_ctrl_1	H3K9ac	Col-0	ctrl	1	Arabidopsis	94.97	5924435	89.05	5275736	0.758511
PHILO ChIP-seq	Col_H3K9ac_ctrl_2	H3K9ac	Col-0	ctrl	2	Arabidopsis	89.55	3947802	83.4	3292540	0.677014
PHILO ChIP-seq	Col_H3K9ac_ctrl_3	H3K9ac	Col-0	ctrl	3	Arabidopsis	90.1	5289903	83.62	4423499	0.669389
PHILO ChIP-seq	Col_H3K9ac_1hJA_1	H3K9ac	Col-0	1 h JA	1	Arabidopsis	85.54	6022520	79.41	4782476	0.646659
PHILO ChIP-seq	Col_H3K9ac_1hJA_2	H3K9ac	Col-0	1 h JA	2	Arabidopsis	93.08	4751198	87.56	4160375	0.734451
PHILO ChIP-seq	Col_H3K9ac_1hJA_3	H3K9ac	Col-0	1 h JA	3	Arabidopsis	88.81	5754316	82.54	4749550	0.656638
PHILO ChIP-seq	Col_H3K9ac_2hJA_1	H3K9ac	Col-0	2 h JA	1	Arabidopsis	81.94	5035133	76.33	3843432	0.619305
PHILO ChIP-seq	Col_H3K9ac_2hJA_2	H3K9ac	Col-0	2 h JA	2	Arabidopsis	69.43	4075340	64.08	2611512	0.525909
PHILO ChIP-seq	Col_H3K9ac_2hJA_3	H3K9ac	Col-0	2 h JA	3	Arabidopsis	92.54	7294491	85.42	6231047	0.673668
PHILO ChIP-seq	Col_H3K9ac_WD_1	H3K9ac	Col-0	WD	1	Arabidopsis	85.74	4774761	77.12	3682300	0.58089
PHILO ChIP-seq	Col_H3K9ac_WD_2	H3K9ac	Col-0	WD	2	Arabidopsis	84.35	7743110	74.19	5744600	0.530302
PHILO ChIP-seq	Col_H3K9ac_WD_3	H3K9ac	Col-0	WD	3	Arabidopsis	89.76	5239808	79.86	4184614	0.599542
PHILO ChIP-seq	myc2_H3K9ac_ctrl_1	H3K9ac	myc2	ctrl	1	Arabidopsis	88.9	8858103	81.46	7216181	0.643503
PHILO ChIP-seq	myc2_H3K9ac_ctrl_2	H3K9ac	myc2	ctrl	2	Arabidopsis	91.15	8167236	78.2	6386949	0.50199
PHILO ChIP-seq	myc2_H3K9ac_ctrl_3	H3K9ac	myc2	ctrl	3	Arabidopsis	94.02	5907213	82.63	4881187	0.562595
PHILO ChIP-seq	myc2_H3K9ac_1hJA_1	H3K9ac	myc2	1 h JA	1	Arabidopsis	87.01	4962798	80.64	4002154	0.649372
PHILO ChIP-seq	myc2_H3K9ac_1hJA_2	H3K9ac	myc2	1 h JA	2	Arabidopsis	89.1	7371445	81.77	6027319	0.647195
PHILO ChIP-seq	myc2_H3K9ac_1hJA_3	H3K9ac	myc2	1 h JA	3	Arabidopsis	96.91	8030495	91.15	7319832	0.755817
PHILO ChIP-seq	myc2_H3K9ac_2hJA_1	H3K9ac	myc2	2 h JA	1	Arabidopsis	92.32	7646919	85.74	6556584	0.701596
PHILO ChIP-seq	myc2_H3K9ac_2hJA_2	H3K9ac	myc2	2 h JA	2	Arabidopsis	86.38	12649429	79.06	10000501	0.626557
PHILO ChIP-seq	myc2_H3K9ac_2hJA_3	H3K9ac	myc2	2 h JA	3	Arabidopsis	82.32	9538127	77.23	7366461	0.638938
PHILO ChIP-seq	myc2_H3K9ac_WD_1	H3K9ac	myc2	WD	1	Arabidopsis	94.61	8400013	87.89	7382945	0.716142
PHILO ChIP-seq	myc2_H3K9ac_WD_2	H3K9ac	myc2	WD	2	Arabidopsis	97.93	12406054	91.07	11298765	0.735322
PHILO ChIP-seq	myc2_H3K9ac_WD_3	H3K9ac	myc2	WD	3	Arabidopsis	95.1	11935093	95.1	10487189	0.68194
PHILO ChIP-seq	myc234_H3K9ac_ctrl_1	H3K9ac	myc234	ctrl	1	Arabidopsis	93.44	5083313	87.08	4426757	0.731018
PHILO ChIP-seq	myc234_H3K9ac_ctrl_2	H3K9ac	myc234	ctrl	2	Arabidopsis	97.08	7720951	78.89	6090757	0.489238
PHILO ChIP-seq	myc234_H3K9ac_ctrl_3	H3K9ac	myc234	ctrl	3	Arabidopsis	92.99	5214423	75.93	3959129	0.468368
PHILO ChIP-seq	myc234_H3K9ac_1hJA_1	H3K9ac	myc234	1 h JA	1	Arabidopsis	76.53	3090935	64.68	1999284	0.441442
PHILO ChIP-seq	myc234_H3K9ac_1hJA_2	H3K9ac	myc234	1 h JA	2	Arabidopsis	90.42	5816986	83.15	4836564	0.678159
PHILO ChIP-seq	myc234_H3K9ac_1hJA_3	H3K9ac	myc234	1 h JA	3	Arabidopsis	93.8	6185756	88.42	5469152	0.750523
PHILO ChIP-seq	myc234_H3K9ac_2hJA_1	H3K9ac	myc234	2 h JA	1	Arabidopsis	87.61	6510691	81.85	5328778	0.685502
PHILO ChIP-seq	myc234_H3K9ac_2hJA_2	H3K9ac	myc234	2 h JA	2	Arabidopsis	89.59	4276326	84.04	3593829	0.698732
PHILO ChIP-seq	myc234_H3K9ac_2hJA_3	H3K9ac	myc234	2 h JA	3	Arabidopsis	97.16	6595469	90.87	5993384	0.738365
PHILO ChIP-seq	myc234_H3K9ac_WD_1	H3K9ac	myc234	WD	1	Arabidopsis	97.03	10662242	89.03	9492330	0.694539
PHILO ChIP-seq	myc234_H3K9ac_WD_2	H3K9ac	myc234	WD	2	Arabidopsis	97.47	5892164	90.96	5359567	0.747114
PHILO ChIP-seq	myc234_H3K9ac_WD_3	H3K9ac	myc234	WD	3	Arabidopsis	96.43	4582150	89.66	4108472	0.72695
PHILO ChIP-seq	med25_H3K9ac_ctrl_1	H3K9ac	med25	ctrl	1	Arabidopsis	91.15	5482033	84.69	4642558	0.690667
PHILO ChIP-seq	med25_H3K9ac_ctrl_2	H3K9ac	med25	ctrl	2	Arabidopsis	96.46	5978321	85.8	5129424	0.633761
PHILO ChIP-seq	med25_H3K9ac_ctrl_3	H3K9ac	med25	ctrl	3	Arabidopsis	88.24	6778546	80.94	5486729	0.616127
PHILO ChIP-seq	med25_H3K9ac_1hJA_1	H3K9ac	med25	1 h JA	1	Arabidopsis	91.88	5811772	84.67	4920886	0.664837
PHILO ChIP-seq	med25_H3K9ac_1hJA_2	H3K9ac	med25	1 h JA	2	Arabidopsis	84.46	3956764	77.99	3085940	0.616842
PHILO ChIP-seq	med25_H3K9ac_1hJA_3	H3K9ac	med25	1 h JA	3	Arabidopsis	87.49	3713938	81.08	3011377	0.636133
PHILO ChIP-seq	med25_H3K9ac_2hJA_1	H3K9ac	med25	2 h JA	1	Arabidopsis	90.53	6116363	82.04	5017719	0.618111
PHILO ChIP-seq	med25_H3K9ac_2hJA_2	H3K9ac	med25	2 h JA	2	Arabidopsis	89.75	2523958	84.3	2127597	0.704919
PHILO ChIP-seq	med25_H3K9ac_2hJA_3	H3K9ac	med25	2 h JA	3	Arabidopsis	94.03	4576427	87.26	3993579	0.734557
PHILO ChIP-seq	med25_H3K9ac_WD_1	H3K9ac	med25	WD	1	Arabidopsis	89.53	6260966	79.8	4996156	0.584363
PHILO ChIP-seq	med25_H3K9ac_WD_2	H3K9ac	med25	WD	2	Arabidopsis	86.04	3370633	80.2	2703111	0.655279
PHILO ChIP-seq	med25_H3K9ac_WD_3	H3K9ac	med25	WD	3	Arabidopsis	95.75	7305258	90.14	6584888	0.738095
PHILO ChIP-seq	hac1_H3K9ac_ctrl_1	H3K9ac	hac1	ctrl	1	Arabidopsis	87.9	3411099	80.92	2760218	0.660182
PHILO ChIP-seq	hac1_H3K9ac_ctrl_2	H3K9ac	hac1	ctrl	2	Arabidopsis	96.72	12419721	88.6	11003379	0.707679
PHILO ChIP-seq	hac1_H3K9ac_ctrl_3	H3K9ac	hac1	ctrl	3	Arabidopsis	89.14	5915108	80.13	4739858	0.613426
PHILO ChIP-seq	hac1_H3K9ac_1hJA_1	H3K9ac	hac1	1 h JA	1	Arabidopsis	89.91	5188943	82.99	4306406	0.673015
PHILO ChIP-seq	hac1_H3K9ac_1hJA_2	H3K9ac	hac1	1 h JA	2	Arabidopsis	88.61	5584769	78.35	4375469	0.578972
PHILO ChIP-seq	hac1_H3K9ac_1hJA_3	H3K9ac	hac1	1 h JA	3	Arabidopsis	93.95	3448251	87.44	3015099	0.729403
PHILO ChIP-seq	hac1_H3K9ac_2hJA_1	H3K9ac	hac1	2 h JA	1	Arabidopsis	79.24	4966657	67.75	3364876	0.454339
PHILO ChIP-seq	hac1_H3K9ac_2hJA_2	H3K9ac	hac1	2 h JA	2	Arabidopsis	85.05	6517583	78.63	5124552	0.650448
PHILO ChIP-seq	hac1_H3K9ac_2hJA_3	H3K9ac	hac1	2 h JA	3	Arabidopsis	88.02	6290364	81.58	5131754	0.656254
PHILO ChIP-seq	hac1_H3K9ac_WD_1	H3K9ac	hac1	WD	1	Arabidopsis	93.13	5466995	80.73	4413466	0.541843
PHILO ChIP-seq	hac1_H3K9ac_WD_2	H3K9ac	hac1	WD	2	Arabidopsis	91.54	6556976	84.16	5518228	0.671164
PHILO ChIP-seq	hac1_H3K9ac_WD_3	H3K9ac	hac1	WD	3	Arabidopsis	57.75	4104444	52.12	2139162	0.379432
PHILO ChIP-seq	ninja_H3K9ac_ctrl_1	H3K9ac	ninja	ctrl	1	Arabidopsis	93.03	4352363	85.67	3728541	0.705001
PHILO ChIP-seq	ninja_H3K9ac_ctrl_2	H3K9ac	ninja	ctrl	2	Arabidopsis	91.02	5092908	84.43	4299704	0.678787
PHILO ChIP-seq	ninja_H3K9ac_ctrl_3	H3K9ac	ninja	ctrl	3	Arabidopsis	90.5	4273514	82.76	3536718	0.639314
PHILO ChIP-seq	ninja_H3K9ac_1hJA_1	H3K9ac	ninja	1 h JA	1	Arabidopsis	74.77	4967751	65.18	3237797	0.44273
PHILO ChIP-seq	ninja_H3K9ac_1hJA_2	H3K9ac	ninja	1 h JA	2	Arabidopsis	91.19	2947563	84.36	2486591	0.673202
PHILO ChIP-seq	ninja_H3K9ac_1hJA_3	H3K9ac	ninja	1 h JA	3	Arabidopsis	95.56	6035764	86.56	5224362	0.668754
PHILO ChIP-seq	ninja_H3K9ac_2hJA_1	H3K9ac	ninja	2 h JA	1	Arabidopsis	88.93	5938973	80.45	4777637	0.611268
PHILO ChIP-seq	ninja_H3K9ac_2hJA_2	H3K9ac	ninja	2 h JA	2	Arabidopsis	37.67	5888251	29.53	1739041	0.143976
PHILO ChIP-seq	ninja_H3K9ac_2hJA_3	H3K9ac	ninja	2 h JA	3	Arabidopsis	94.11	8292648	85.35	7077454	0.653542
PHILO ChIP-seq	ninja_H3K9ac_WD_1	H3K9ac	ninja	WD	1	Arabidopsis	90.44	6239642	82.61	5154493	0.633571
PHILO ChIP-seq	ninja_H3K9ac_WD_2	H3K9ac	ninja	WD	2	Arabidopsis	69.89	4896273	63.05	3087025	0.438812
PHILO ChIP-seq	ninja_H3K9ac_WD_3	H3K9ac	ninja	WD	3	Arabidopsis	87.47	5099002	79.66	4061651	0.61061
PHILO ChIP-seq	hda6_H3K9ac_ctrl_1	H3K9ac	hda6	ctrl	1	Arabidopsis	94.14	5755145	83.95	4831524	0.651688
PHILO ChIP-seq	hda6_H3K9ac_ctrl_2	H3K9ac	hda6	ctrl	2	Arabidopsis	96.56	4839882	79.19	3832669	0.483381
PHILO ChIP-seq	hda6_H3K9ac_ctrl_3	H3K9ac	hda6	ctrl	3	Arabidopsis	97.47	5812147	87.33	5075977	0.673816
PHILO ChIP-seq	hda6_H3K9ac_1hJA_1	H3K9ac	hda6	1 h JA	1	Arabidopsis	78.67	7870710	67.89	5343431	0.484886
PHILO ChIP-seq	hda6_H3K9ac_1hJA_2	H3K9ac	hda6	1 h JA	2	Arabidopsis	95.85	5277073	86.75	4577690	0.707532
PHILO ChIP-seq	hda6_H3K9ac_1hJA_3	H3K9ac	hda6	1 h JA	3	Arabidopsis	96.27	4965532	83.44	4143201	0.609982
PHILO ChIP-seq	hda6_H3K9ac_2hJA_1	H3K9ac	hda6	2 h JA	1	Arabidopsis	93.84	5456254	83.39	4549915	0.646012
PHILO ChIP-seq	hda6_H3K9ac_2hJA_2	H3K9ac	hda6	2 h JA	2	Arabidopsis	88.22	5773822	79.4	4584275	0.630956
PHILO ChIP-seq	hda6_H3K9ac_2hJA_3	H3K9ac	hda6	2 h JA	3	Arabidopsis	95.85	4464221	85.63	3822927	0.642086
PHILO ChIP-seq	hda6_H3K9ac_WD_1	H3K9ac	hda6	WD	1	Arabidopsis	92.11	6279913	77.92	4893079	0.50526
PHILO ChIP-seq	hda6_H3K9ac_WD_2	H3K9ac	hda6	WD	2	Arabidopsis	95.22	5227791	83.4	4359717	0.620736
PHILO ChIP-seq	hda6_H3K9ac_WD_3	H3K9ac	hda6	WD	3	Arabidopsis	93.62	4844937	81.97	3971229	0.585679
PHILO ChIP-seq	tpltpr1tpr4_H3K9ac_ctrl_1	H3K9ac	tpltpr1tpr4	ctrl	1	Arabidopsis	91.75	5374744	85.04	4570951	0.68717
PHILO ChIP-seq	tpltpr1tpr4_H3K9ac_ctrl_2	H3K9ac	tpltpr1tpr4	ctrl	2	Arabidopsis	93.8	3430364	86.69	2973846	0.682105
PHILO ChIP-seq	tpltpr1tpr4_H3K9ac_ctrl_3	H3K9ac	tpltpr1tpr4	ctrl	3	Arabidopsis	89.96	5521230	84.2	4648666	0.688878
PHILO ChIP-seq	tpltpr1tpr4_H3K9ac_1hJA_1	H3K9ac	tpltpr1tpr4	1 h JA	1	Arabidopsis	97.12	4087453	86.27	3526395	0.6388
PHILO ChIP-seq	tpltpr1tpr4_H3K9ac_1hJA_2	H3K9ac	tpltpr1tpr4	1 h JA	2	Arabidopsis	96.88	4085121	91.06	3720065	0.758886
PHILO ChIP-seq	tpltpr1tpr4_H3K9ac_1hJA_3	H3K9ac	tpltpr1tpr4	1 h JA	3	Arabidopsis	95.19	5818215	89.05	5181411	0.727495
PHILO ChIP-seq	tpltpr1tpr4_H3K9ac_2hJA_1	H3K9ac	tpltpr1tpr4	2 h JA	1	Arabidopsis	86.42	5271145	79.31	4180437	0.615849
PHILO ChIP-seq	tpltpr1tpr4_H3K9ac_2hJA_2	H3K9ac	tpltpr1tpr4	2 h JA	2	Arabidopsis	90.35	6660290	83.91	5588791	0.659896
PHILO ChIP-seq	tpltpr1tpr4_H3K9ac_2hJA_3	H3K9ac	tpltpr1tpr4	2 h JA	3	Arabidopsis	96.49	8041061	87.09	7002773	0.642671
PHILO ChIP-seq	tpltpr1tpr4_H3K9ac_WD_1	H3K9ac	tpltpr1tpr4	WD	1	Arabidopsis	21.66	511936	15.96	81696	0.0553878
PHILO ChIP-seq	tpltpr1tpr4_H3K9ac_WD_2	H3K9ac	tpltpr1tpr4	WD	2	Arabidopsis	92.95	7051929	83.08	5859023	0.599175
PHILO ChIP-seq	tpltpr1tpr4_H3K9ac_WD_3	H3K9ac	tpltpr1tpr4	WD	3	Arabidopsis	95.15	4049193	85.99	3482020	0.636876
PHILO ChIP-seq	jazD_H3K9ac_ctrl_1	H3K9ac	jazD	ctrl	1	Arabidopsis	96.43	9222965	89.8	8282149	0.727144
PHILO ChIP-seq	jazD_H3K9ac_ctrl_2	H3K9ac	jazD	ctrl	2	Arabidopsis	96.84	12480143	90.24	11262500	0.725447
PHILO ChIP-seq	jazD_H3K9ac_ctrl_3	H3K9ac	jazD	ctrl	3	Arabidopsis	95.8	9981683	88.06	8790368	0.670961
PHILO ChIP-seq	jazD_H3K9ac_1hJA_1	H3K9ac	jazD	1 h JA	1	Arabidopsis	94.29	7347744	87.96	6462826	0.714189
PHILO ChIP-seq	jazD_H3K9ac_1hJA_2	H3K9ac	jazD	1 h JA	2	Arabidopsis	93.71	10042741	87.98	8835401	0.716982
PHILO ChIP-seq	jazD_H3K9ac_1hJA_3	H3K9ac	jazD	1 h JA	3	Arabidopsis	95.64	8421706	88.34	7439886	0.685913
PHILO ChIP-seq	jazD_H3K9ac_2hJA_1	H3K9ac	jazD	2 h JA	1	Arabidopsis	91.92	10182405	85.93	8750064	0.699945
PHILO ChIP-seq	jazD_H3K9ac_2hJA_2	H3K9ac	jazD	2 h JA	2	Arabidopsis	73.99	7111853	68.05	4839877	0.538711
PHILO ChIP-seq	jazD_H3K9ac_2hJA_3	H3K9ac	jazD	2 h JA	3	Arabidopsis	93.85	6503312	82.38	5357317	0.564287
PHILO ChIP-seq	jazD_H3K9ac_WD_1	H3K9ac	jazD	WD	1	Arabidopsis	85.6	1099896	75.21	827261	0.521298
PHILO ChIP-seq	jazD_H3K9ac_WD_2	H3K9ac	jazD	WD	2	Arabidopsis	96.18	13920506	89.66	12481308	0.715443
PHILO ChIP-seq	jazD_H3K9ac_WD_3	H3K9ac	jazD	WD	3	Arabidopsis	88.72	2969193	78.75	2338161	0.533385
PHILO ChIP-seq	Col_LS_IgG_1	H3K9ac	Col-0	none	1	Arabidopsis	51.66	4066325	36.73	1493475	0.0892056
PHILO ChIP-seq	Col_LS_IgG_2	H3K9ac	Col-0	none	2	Arabidopsis	71.83	4206796	52.17	2194680	0.135377
PHILO ChIP-seq	Col_LS_IgG_3	H3K9ac	Col-0	none	3	Arabidopsis	81.28	5168833	59.51	3076109	0.148425
