# Supplementary material for: High-throughput capture of transcription factor-driven epigenome dynamics using PHILO ChIP-seq
Source: Nucleic Acids Res. 2024 Nov 26;52(22):e105. doi: 10.1093/nar/gkae1123 (PMC11662648; doi:10.1093/nar/gkae1123)
Supplement: gkae1123_Supplemental_Files [file gkae1123_supplemental_files.zip › Supplementary Table 2.xlsx]

## Sheet: upregulated
Supplementary Table 2 List of genes with differential expression after 2 h JA treatment
edgeR analysis 1.RNA-seq (Col-0 ctrl rep1, rep2, rep3 vs Col-0 2 h JA rep1, rep2, rep3)
upregulated ≥ 2-fold (P ≤ 0.05)
≥ 4-fold upregulated genes are marked in grey
GeneID	logFC	logCPM	F	PValue	FDR
AT2G39030	-11.9959	4.05087	382.251	4.56143e-10	1.68276e-07
AT1G61120	-10.7346	2.82256	126.927	4.03518e-05	0.00189562
AT4G16590	-9.92448	4.46035	333.726	2.21989e-09	6.17675e-07
AT1G71000	-9.59093	1.71421	86.0313	1.33213e-05	0.000790917
AT4G36950	-9.41604	1.57028	126.737	7.77884e-09	1.72569e-06
AT3G44860	-8.50459	7.00857	784.381	2.7821e-15	9.13446e-11
AT1G51780	-7.92804	2.51255	226.271	5.07809e-11	3.2692e-08
AT1G76640	-7.70372	3.66133	228.045	2.51947e-08	4.54515e-06
AT1G44120	-7.57824	-0.0922071	36.9894	1.87274e-05	0.00103341
AT3G01205	-7.50591	-0.13417	34.5456	2.72917e-05	0.00137223
AT5G03204	-7.28604	-0.314494	29.1565	6.73057e-05	0.0028551
AT1G73325	-7.26262	4.16133	359.139	1.20371e-11	1.27488e-08
AT1G24270	-7.23747	-0.375218	29.0181	6.89859e-05	0.00290015
AT1G66370	-7.19909	-0.405092	28.2427	7.93209e-05	0.00323923
AT3G22275	-7.17928	1.80702	127.479	3.77687e-09	9.46611e-07
AT5G40350	-7.01775	-0.56881	22.8683	0.000225615	0.00745985
AT2G38240	-6.99014	-0.531437	17.688	0.00126881	0.0287501
AT4G36810	-6.92303	-0.611099	22.3589	0.000251095	0.00812211
AT2G41240	-6.90719	-0.629882	22.4052	0.000248649	0.0080671
AT1G79680	-6.89436	-0.616658	19.5962	0.000461332	0.0132519
AT3G57730	-6.85791	-0.695926	20.1797	0.000404031	0.011947
AT1G54020	-6.81963	3.4812	173.458	4.04619e-07	4.35569e-05
AT1G72260	-6.78199	-0.711416	19.005	0.000528967	0.0147027
AT4G16740	-6.77676	4.08352	453.01	2.23563e-13	1.56945e-09
AT3G25180	-6.76199	-0.758295	19.7236	0.00044807	0.0129617
AT4G15210	-6.75739	4.37622	449.21	2.39005e-13	1.56945e-09
AT1G17380	-6.67849	4.66222	415.397	1.16909e-12	4.09162e-09
AT4G11911	-6.50355	2.50051	229.64	4.53327e-11	2.97682e-08
AT4G15200	-6.39946	-1.04004	14.3543	0.00171055	0.0357268
AT1G04707	-6.3412	-1.07397	14.0435	0.00186314	0.0379954
AT4G23140	-6.3229	-1.07041	13.8753	0.00195216	0.0393705
AT1G19565	-6.25694	-1.109	12.8124	0.00264037	0.0495095
AT2G24850	-6.06149	2.08384	93.9158	9.6864e-07	8.90851e-05
AT4G11890	-5.83239	0.573463	53.3884	1.51935e-06	0.000128569
AT5G05600	-5.60919	6.21557	482.392	1.3576e-13	1.48581e-09
AT1G06160	-5.37877	0.929731	42.0198	3.48559e-05	0.00167133
AT4G01080	-5.32781	6.4023	368.236	9.80143e-12	1.10969e-08
AT2G30830	-5.29211	2.17876	146.056	1.38632e-09	4.21454e-07
AT5G42900	-5.26046	4.25722	278.884	1.07619e-10	5.88911e-08
AT3G07045	-5.14692	-0.0247412	29.2538	5.32179e-05	0.00237083
AT1G70700	-5.12466	8.37824	401.862	5.96585e-12	8.51637e-09
AT4G23600	-5.10122	8.32395	420.415	1.60255e-12	4.38472e-09
AT5G38120	-5.05949	3.47886	154.153	2.17474e-07	2.6544e-05
AT2G34600	-5.03065	1.13294	54.8205	2.92267e-06	0.000220598
AT1G52890	-5.02153	2.22583	155.331	8.76947e-10	2.85077e-07
AT2G19190	-4.96432	1.71946	107.625	1.28803e-08	2.6267e-06
AT1G66380	-4.91583	-0.202324	24.5586	0.000133278	0.00498964
AT5G38130	-4.86757	0.512732	38.7723	1.0827e-05	0.000667225
AT1G19250	-4.83717	-0.235126	16.1704	0.00146108	0.0319172
AT3G51450	-4.73038	6.18373	404.201	5.51084e-13	2.58482e-09
AT4G13310	-4.70537	-0.375629	20.8081	0.00030162	0.00941357
AT5G28237	-4.67	0.346355	38.971	1.05057e-05	0.000650942
AT1G19670	-4.64157	8.50713	344.421	2.35909e-11	1.88917e-08
AT3G25760	-4.61516	8.23407	433.27	3.18211e-13	1.7413e-09
AT2G17740	-4.60034	0.266185	29.2472	5.47576e-05	0.00241647
AT3G28270	-4.57795	5.25464	369.662	1.11452e-12	4.09162e-09
AT4G13410	-4.52582	6.11737	284.117	9.18718e-11	5.11259e-08
AT5G24780	-4.49222	6.92685	186.702	2.5263e-07	3.02723e-05
AT2G06050	-4.49072	7.91078	350.057	3.70185e-12	6.39699e-09
AT2G39330	-4.4356	3.1776	157.625	7.85887e-09	1.73175e-06
AT3G55500	-4.32783	3.70987	274.608	1.13896e-11	1.24651e-08
AT1G72520	-4.32129	3.87358	64.9721	0.000504751	0.0142253
AT2G36590	-4.30874	3.46472	240.63	3.16375e-11	2.21012e-08
AT1G07050	-4.30392	5.17487	343.931	1.96488e-12	4.5824e-09
AT1G52000	-4.19307	7.71566	260.556	5.10551e-10	1.80247e-07
AT1G61610	-4.18612	1.03457	59.7665	7.33526e-07	7.02433e-05
AT1G44350	-4.17055	5.55461	269.667	3.12909e-11	2.21012e-08
AT1G72450	-4.17003	6.72479	311.233	4.29587e-12	6.7165e-09
AT5G52320	-4.16306	5.03611	152.667	6.51336e-07	6.40279e-05
AT5G62360	-4.12062	6.14863	254.261	1.32527e-10	6.79886e-08
AT5G47220	-4.11085	3.59016	248.173	2.49352e-11	1.94928e-08
AT1G65890	-4.09822	3.90186	200.201	3.96667e-10	1.55045e-07
AT1G56650	-4.07339	4.51422	280.085	9.76981e-12	1.10969e-08
AT1G53885	-4.05142	4.71247	261.633	1.65758e-11	1.56142e-08
AT1G53903	-4.05142	4.71247	261.633	1.65758e-11	1.56142e-08
AT2G42540	-4.03227	8.66274	340.331	2.13401e-12	4.5824e-09
AT1G61800	-4.00555	3.45373	230.276	4.43797e-11	2.97371e-08
AT1G66060	-3.98833	-0.20853	17.2797	0.000707657	0.0181946
AT1G80120	-3.9702	4.39697	241.72	3.05544e-11	2.21012e-08
AT2G42530	-3.93094	8.06572	224.209	3.65194e-09	9.2234e-07
AT1G31550	-3.92293	6.09301	307.205	4.75588e-12	7.09772e-09
AT5G47240	-3.85192	6.93976	291.912	7.08185e-12	9.68826e-09
AT3G56970	-3.83242	-0.352402	15.8177	0.0010369	0.0244924
AT3G55970	-3.8248	0.962601	38.2921	1.63464e-05	0.000928546
AT4G15440	-3.8174	4.30615	182.057	3.5392e-09	9.00794e-07
AT3G28220	-3.79701	9.03912	284.854	1.93428e-11	1.67127e-08
AT3G22235	-3.79294	1.32924	59.4717	7.57576e-07	7.20971e-05
AT2G43530	-3.77751	6.25484	314.799	3.9299e-12	6.45153e-09
AT5G42650	-3.76014	9.78578	325.277	3.04193e-12	5.54864e-09
AT2G33380	-3.71767	5.37871	281.986	9.26952e-12	1.10969e-08
AT1G32640	-3.69947	6.80567	155.017	1.80538e-07	2.26245e-05
AT1G76790	-3.69918	9.22772	240.548	6.27968e-10	2.14771e-07
AT4G08870	-3.69768	8.0488	265.252	1.9107e-11	1.67127e-08
AT1G52040	-3.66756	5.45797	257.877	1.85389e-11	1.67127e-08
AT1G52030	-3.65168	4.12461	211.382	8.55282e-11	4.92657e-08
AT1G12805	-3.6388	0.315228	21.1584	0.000366278	0.0110432
AT2G44578	-3.62157	-0.505272	12.6327	0.00255714	0.0482521
AT1G24070	-3.61693	5.52441	212.477	2.40942e-10	1.09095e-07
AT5G24420	-3.59643	6.37112	251.591	2.24354e-11	1.88877e-08
AT5G23240	-3.58019	5.49948	287.684	7.93381e-12	1.04196e-08
AT3G28007	-3.57087	2.44954	59.3355	1.91705e-05	0.00105255
AT1G19180	-3.54616	6.00043	245.615	2.70109e-11	2.01556e-08
AT1G65500	-3.54447	0.699606	38.4013	1.14571e-05	0.00069661
AT1G52410	-3.53591	7.02734	264.353	1.52999e-11	1.56142e-08
AT1G28590	-3.50185	0.183351	25.2243	0.00011625	0.00449041
AT5G54060	-3.48931	4.13506	231.078	4.32087e-11	2.95557e-08
AT1G52400	-3.46083	9.87059	282.59	9.1164e-12	1.10969e-08
AT1G17420	-3.45788	4.82662	55.6523	0.000802684	0.0200873
AT1G70640	-3.43374	1.61219	61.2955	6.21748e-07	6.14213e-05
AT5G59580	-3.43127	0.319738	16.4307	0.00158016	0.0338431
AT5G24770	-3.41526	8.33318	247.378	2.55609e-11	1.95172e-08
AT4G02360	-3.39131	3.40961	162.439	6.27679e-10	2.14771e-07
AT1G71200	-3.39037	-0.247816	13.6139	0.00191466	0.0388529
AT4G34950	-3.37537	6.31871	250.237	2.33908e-11	1.88917e-08
AT5G13220	-3.3637	4.09514	179.134	3.00778e-10	1.26777e-07
AT2G26560	-3.3629	2.20165	84.6746	7.00453e-08	1.04536e-05
AT4G26200	-3.35967	-0.282517	16.4936	0.000867013	0.0213232
AT1G51760	-3.35136	6.62776	214.428	7.66661e-11	4.49496e-08
AT1G02920	-3.34726	4.33159	50.85	0.000920424	0.0224853
AT4G33980	-3.332	3.22923	117.496	2.37457e-08	4.30742e-06
AT1G47395	-3.30447	1.28228	53.4191	1.5138e-06	0.000128431
AT2G22860	-3.2645	0.481331	28.7313	5.86486e-05	0.00255048
AT2G34810	-3.26137	5.24251	200.82	1.26454e-10	6.59028e-08
AT5G19100	-3.25948	3.10656	156.314	8.36616e-10	2.74686e-07
AT1G20510	-3.25776	6.24916	186.277	4.73796e-10	1.70947e-07
AT5G36907	-3.25456	-0.0337333	19.0376	0.000457465	0.0131638
AT4G16146	-3.2523	5.20566	201.498	1.23249e-10	6.52682e-08
AT3G45140	-3.24661	10.9474	187.964	3.95201e-08	6.39193e-06
AT1G47400	-3.23896	0.652253	33.7725	2.4034e-05	0.00126056
AT1G74950	-3.23023	6.34458	214.548	7.6339e-11	4.49496e-08
AT4G17470	-3.22902	5.01764	155.158	8.69715e-09	1.87864e-06
AT2G38750	-3.21627	7.52153	191.332	4.5098e-10	1.68276e-07
AT1G68600	-3.19611	5.92714	181.262	5.2433e-10	1.83142e-07
AT1G21120	-3.19388	0.29602	24.6773	0.000130047	0.0048966
AT5G42800	-3.18457	5.28199	203.166	1.15744e-10	6.22987e-08
AT5G44050	-3.17247	4.62054	163.483	1.66314e-09	4.91943e-07
AT4G18440	-3.15344	8.34988	203.224	1.72216e-10	8.38591e-08
AT1G36622	-3.13323	-0.450428	13.0392	0.00226529	0.0441665
AT5G40210	-3.13054	0.365611	21.6824	0.000247454	0.00803625
AT1G18710	-3.12851	4.70539	139.094	2.77364e-08	4.87115e-06
AT4G27560	-3.12831	6.85744	218.48	6.64322e-11	4.11541e-08
AT2G44840	-3.12099	0.867848	24.5143	0.000240279	0.00783423
AT2G36640	-3.09724	-0.144747	15.7529	0.00105505	0.0248497
AT1G17665	-3.09299	2.99383	116.561	7.2478e-09	1.64231e-06
AT5G60900	-3.07949	0.521541	28.2271	6.44842e-05	0.00275678
AT2G22330	-3.02589	7.48476	185.79	2.28271e-10	1.05561e-07
AT2G43550	-3.01673	6.44615	210.311	8.89139e-11	5.03329e-08
AT1G18590	-2.97979	6.22724	196.464	1.49412e-10	7.4328e-08
AT4G21910	-2.96987	6.87648	199.017	1.35441e-10	6.84143e-08
AT3G61920	-2.96865	1.74012	44.8099	6.1939e-06	0.000420174
AT3G25770	-2.96225	9.41827	261.493	1.66447e-11	1.56142e-08
AT2G27690	-2.94065	2.32699	51.6809	9.57693e-06	0.000601804
AT5G16190	-2.93581	3.55026	145.141	1.45243e-09	4.375e-07
AT5G05730	-2.92145	6.52458	177.529	3.21918e-10	1.32119e-07
AT1G76650	-2.8941	2.7241	76.4785	3.04766e-07	3.51102e-05
AT5G44575	-2.89368	0.524872	24.736	0.000128481	0.00485992
AT3G24420	-2.87391	2.91919	90.2019	5.21148e-08	8.14802e-06
AT3G22740	-2.87292	4.77608	147.314	1.83861e-09	5.34221e-07
AT4G12480	-2.86727	6.39242	46.4583	0.000963755	0.0232669
AT3G59750	-2.8613	1.89955	64.1547	4.6039e-07	4.81401e-05
AT4G37140	-2.86102	1.03239	29.574	5.01705e-05	0.00227611
AT4G14090	-2.84351	4.83378	185.99	2.26425e-10	1.05561e-07
AT5G14700	-2.826	3.87896	114.811	1.82037e-08	3.42209e-06
AT3G12145	-2.81623	5.81946	179.77	2.9283e-10	1.26506e-07
AT4G04840	-2.81613	5.79507	160.148	6.98093e-10	2.36294e-07
AT4G39940	-2.79869	7.40533	174.231	3.70798e-10	1.48468e-07
AT4G39980	-2.78363	8.03149	174.443	3.67407e-10	1.48468e-07
AT4G30530	-2.78281	8.36079	172.8	3.9456e-10	1.55045e-07
AT1G74100	-2.77542	7.52155	168.777	4.71019e-10	1.70947e-07
AT1G08090	-2.76654	1.16393	31.5044	3.54719e-05	0.00169527
AT1G74430	-2.75354	4.77595	151.28	1.06776e-09	3.33885e-07
AT2G42760	-2.73013	3.76953	88.4434	5.38506e-07	5.44024e-05
AT2G22200	-2.72853	4.12868	95.0494	4.14596e-07	4.41972e-05
AT3G28290	-2.72737	5.53831	126.013	1.8344e-08	3.42209e-06
AT3G28300	-2.72737	5.53831	126.013	1.8344e-08	3.42209e-06
AT4G09820	-2.71258	1.58713	48.5971	2.74958e-06	0.000211421
AT5G52310	-2.69888	9.4786	130.154	7.95252e-08	1.14656e-05
AT2G14750	-2.6891	7.64708	178.221	3.12604e-10	1.29921e-07
AT1G11185	-2.65474	1.23831	36.0193	1.66335e-05	0.000938799
AT4G31500	-2.651	8.62053	169.641	4.53303e-10	1.68276e-07
AT1G24100	-2.65013	7.20727	171.172	4.23688e-10	1.63658e-07
AT2G29450	-2.64617	7.58676	142.363	2.27624e-09	6.28031e-07
AT5G26220	-2.64123	5.08441	156.542	8.27585e-10	2.74466e-07
AT5G02940	-2.64054	8.15285	132.105	1.44156e-08	2.83418e-06
AT4G22880	-2.6292	5.45901	170.85	4.29723e-10	1.64059e-07
AT5G05590	-2.62137	4.33624	110.029	3.5883e-08	5.86143e-06
AT4G15680	-2.61406	0.575	18.4583	0.000526805	0.0146705
AT4G10390	-2.61116	3.06444	77.1488	2.65158e-07	3.13163e-05
AT4G14680	-2.60488	5.67691	166.993	5.10167e-10	1.80247e-07
AT3G45060	-2.5968	-0.0656598	12.756	0.00246441	0.0469339
AT4G28140	-2.59532	0.566992	20.1421	0.000351889	0.0106681
AT2G29710	-2.58555	1.23324	36.4377	1.55596e-05	0.000893128
AT5G65280	-2.5841	4.5911	103.545	1.27167e-07	1.6503e-05
AT3G02570	-2.55803	7.23908	142.288	1.68245e-09	4.93213e-07
AT3G22830	-2.55696	2.08427	37.128	4.01369e-05	0.0018907
AT4G39030	-2.53491	4.62954	115.039	1.5676e-08	3.03764e-06
AT5G60100	-2.52854	4.02355	135.658	2.39279e-09	6.54688e-07
AT2G30540	-2.52379	2.07514	49.3817	2.48759e-06	0.000194929
AT5G48880	-2.50267	7.45475	158.943	7.38623e-10	2.47461e-07
AT3G07650	-2.50121	4.45627	128.939	3.47475e-09	8.91302e-07
AT1G28480	-2.49957	0.625413	17.3467	0.000716517	0.0183077
AT5G06870	-2.49698	5.90457	138.278	2.07818e-09	5.89164e-07
AT3G06435	-2.48168	1.04586	26.6558	8.73085e-05	0.00352595
AT5G67480	-2.47944	5.99732	133.107	2.75145e-09	7.28536e-07
AT2G46650	-2.46492	6.56864	148.775	1.20893e-09	3.7096e-07
AT4G39950	-2.4637	7.39552	90.6118	8.47891e-07	7.97673e-05
AT5G46050	-2.45613	0.579126	15.8852	0.00109398	0.0256379
AT2G04080	-2.45123	5.0285	125.564	4.21883e-09	1.03371e-06
AT2G40080	-2.44221	4.35736	116.689	7.19063e-09	1.64231e-06
AT1G19640	-2.42642	1.85764	41.5992	7.12434e-06	0.000474469
AT1G03940	-2.42467	3.88394	121.853	5.25038e-09	1.25829e-06
AT5G67150	-2.42367	4.96981	114.256	8.68991e-09	1.87864e-06
AT5G19110	-2.41854	2.65325	71.5044	2.2293e-07	2.71091e-05
AT2G23910	-2.41185	3.01639	68.8595	4.03002e-07	4.35256e-05
AT3G54990	-2.39698	4.17573	103.331	1.72375e-08	3.29047e-06
AT3G29590	-2.39516	4.11793	129.704	3.32749e-09	8.67075e-07
AT2G26150	-2.38794	0.841608	15.1577	0.00190732	0.038728
AT5G59760	-2.3828	0.280264	15.2918	0.00119517	0.0275181
AT3G14620	-2.38249	3.24076	50.6808	2.66256e-05	0.00134907
AT1G65860	-2.37628	5.02279	100.392	5.82598e-08	8.98049e-06
AT3G50480	-2.37042	2.2405	39.2707	1.88715e-05	0.00103961
AT4G24110	-2.36277	1.00499	26.9268	8.27948e-05	0.0033602
AT1G64200	-2.34625	5.7124	107.416	1.87762e-08	3.48294e-06
AT2G20340	-2.34518	5.4345	89.6023	3.18086e-07	3.61375e-05
AT1G14250	-2.34379	6.15447	60.8436	3.19257e-05	0.0015645
AT5G53750	-2.34335	2.76665	70.6816	2.4103e-07	2.9202e-05
AT1G65390	-2.33579	1.27433	28.762	5.8313e-05	0.00254262
AT4G22710	-2.33426	0.185323	12.7242	0.00248794	0.0472723
AT1G68050	-2.32381	4.83756	135.153	2.45939e-09	6.62848e-07
AT3G03190	-2.29624	4.71042	127.175	3.84342e-09	9.55992e-07
AT4G31800	-2.26521	2.85697	71.8377	2.16035e-07	2.64667e-05
AT3G58990	-2.26087	6.51345	125.695	4.18683e-09	1.03358e-06
AT3G17860	-2.24934	5.03213	101.177	2.00294e-08	3.69452e-06
AT1G56150	-2.2336	0.628859	15.7334	0.00106059	0.0249265
AT5G41120	-2.23199	4.01642	54.2116	2.41006e-05	0.00126203
AT2G04400	-2.22872	6.35457	118.132	6.57774e-09	1.55372e-06
AT4G32800	-2.22679	2.49701	57.3376	9.60618e-07	8.85955e-05
AT5G36220	-2.2225	2.72087	61.641	5.99224e-07	5.96192e-05
AT5G17490	-2.22212	3.00888	62.6926	5.36112e-07	5.43277e-05
AT4G12500	-2.2177	2.34567	46.8241	3.46378e-06	0.000254992
AT5G10300	-2.21312	3.24763	64.8346	6.56701e-07	6.43626e-05
AT4G27410	-2.20963	4.6051	108.1	1.248e-08	2.57709e-06
AT3G50280	-2.1884	1.99848	42.5244	6.24061e-06	0.00042247
AT1G31350	-2.18825	1.95484	37.7408	1.26832e-05	0.000761294
AT2G46510	-2.1872	4.72335	60.4362	1.39508e-05	0.000820874
AT3G15720	-2.18372	2.70199	57.0383	9.93701e-07	9.03773e-05
AT1G76580	-2.18186	5.11143	60.7311	1.41321e-05	0.000827094
AT3G05640	-2.18035	5.62317	116.142	7.43959e-09	1.67304e-06
AT1G75300	-2.17288	2.51059	53.2557	1.54365e-06	0.00013029
AT4G30650	-2.17202	7.96294	96.8702	6.57693e-08	9.8603e-06
AT1G02930	-2.16712	5.76733	110.315	1.07867e-08	2.29973e-06
AT5G63450	-2.16447	3.61921	52.8261	1.31298e-05	0.000782679
AT5G07460	-2.15944	5.73372	115.846	7.57818e-09	1.69261e-06
AT1G60270	-2.15325	4.57224	107.777	1.27508e-08	2.61655e-06
AT1G80110	-2.14529	3.65452	69.5347	4.21016e-07	4.47353e-05
AT3G59710	-2.14103	2.24736	39.8709	9.17811e-06	0.000580626
AT1G21550	-2.13683	0.447936	12.968	0.00231363	0.0448691
AT4G29700	-2.13198	6.22157	102.901	1.77582e-08	3.37026e-06
AT1G61890	-2.12303	5.74989	100.072	2.16565e-08	3.95027e-06
AT5G63980	-2.10923	7.21943	116.976	7.06357e-09	1.64231e-06
AT1G16400	-2.10194	4.84689	95.7809	2.95446e-08	5.12062e-06
AT5G38710	-2.1012	2.07156	33.0774	2.70258e-05	0.00136095
AT5G48250	-2.09948	4.76546	113.856	8.58951e-09	1.87864e-06
AT1G28600	-2.09861	5.76817	107.301	1.31621e-08	2.65778e-06
AT5G17220	-2.09748	4.90773	108.432	1.2208e-08	2.53687e-06
AT5G67050	-2.09171	0.539306	14.5519	0.00146609	0.0319842
AT5G57630	-2.08328	5.97329	96.6368	2.77436e-08	4.87115e-06
AT1G06000	-2.08201	6.47156	105.825	1.45353e-08	2.84069e-06
AT1G09180	-2.08069	0.527359	14.2537	0.00159439	0.0341032
AT1G69870	-2.07971	5.78292	94.2816	3.30248e-08	5.50408e-06
AT3G49620	-2.0794	1.79422	28.999	5.57922e-05	0.00244896
AT5G09980	-2.07926	2.08022	33.4857	2.52208e-05	0.00129767
AT4G14400	-2.07137	0.87958	13.4196	0.00250857	0.0475818
AT5G04340	-2.06991	2.30782	30.8106	8.24292e-05	0.0033495
AT5G11930	-2.06813	0.612619	16.0508	0.000974406	0.0234036
AT2G40340	-2.06745	0.856635	19.2979	0.000429698	0.0125184
AT4G15480	-2.06524	0.694029	16.9456	0.000770972	0.0194568
AT5G66650	-2.06428	3.41693	54.8258	3.78343e-06	0.000274826
AT1G51090	-2.06411	3.77735	85.8695	6.35468e-08	9.63169e-06
AT1G73210	-2.06174	3.6189	86.0977	6.23845e-08	9.52684e-06
AT3G20810	-2.05831	3.12584	54.5205	1.80543e-06	0.000148939
AT2G34930	-2.05725	4.0084	74.2581	1.72583e-07	2.18781e-05
AT5G64120	-2.05476	4.71589	35.3572	0.000626003	0.0165222
AT1G49530	-2.0362	1.46943	28.0614	6.65439e-05	0.00282644
AT4G21570	-2.03002	6.79063	93.9874	3.37603e-08	5.59824e-06
AT2G43620	-2.02758	2.99686	35.6114	0.000101241	0.00399043
AT5G55120	-2.02682	6.61959	106.912	1.35093e-08	2.70457e-06
AT5G59570	-2.02644	1.55236	29.2365	5.33888e-05	0.00237522
AT5G13200	-2.02602	3.77554	82.9872	8.05306e-08	1.15461e-05
AT2G03980	-2.01331	4.83057	75.8842	2.67901e-07	3.14191e-05
AT1G19570	-2.01223	9.27873	104.665	1.57281e-08	3.03764e-06
AT2G20610	-2.00855	7.60766	109.553	1.13384e-08	2.37613e-06
AT4G19120	-1.98485	6.58898	72.7554	4.88605e-07	5.06068e-05
AT2G41312	-1.97353	2.26009	24.4592	0.000345071	0.0105002
AT4G35630	-1.97254	6.73473	93.2643	3.56477e-08	5.85211e-06
AT1G08920	-1.96406	5.68747	71.9185	5.24481e-07	5.34369e-05
AT5G20230	-1.95979	2.65816	53.4879	1.50143e-06	0.000128376
AT3G16470	-1.9528	8.31219	97.4772	2.60944e-08	4.65628e-06
AT4G29610	-1.94735	2.60628	51.0851	2.00985e-06	0.000162536
AT5G43745	-1.93806	6.06591	60.4265	4.30175e-06	0.000305053
AT5G05735	-1.93793	1.3687	22.9502	0.000187275	0.00652048
AT3G58980	-1.93617	1.87316	32.1431	3.17284e-05	0.00155716
AT2G38760	-1.93608	4.73264	66.6852	9.08902e-07	8.42993e-05
AT1G62560	-1.93402	5.96248	88.3924	5.19314e-08	8.14802e-06
AT5G39890	-1.92776	1.72215	19.7595	0.000551678	0.0151196
AT5G05365	-1.92532	0.67058	15.0696	0.00127012	0.0287539
AT2G23340	-1.92482	3.97877	77.8419	1.25124e-07	1.63023e-05
AT5G15970	-1.92163	9.03428	94.7363	3.19229e-08	5.4307e-06
AT3G11260	-1.90341	1.90978	23.2896	0.000216626	0.00725022
AT3G56260	-1.89557	2.7711	44.151	4.96961e-06	0.000345694
AT1G28050	-1.89538	4.89561	94.5017	3.24863e-08	5.47308e-06
AT4G22610	-1.89215	2.51484	23.4887	0.000609405	0.0162804
AT1G25422	-1.89049	2.44979	40.6035	8.23578e-06	0.000532294
AT3G16330	-1.88072	1.32615	19.8213	0.000379422	0.011356
AT4G24350	-1.87912	6.19446	95.5629	3.00242e-08	5.16117e-06
AT1G14130	-1.87821	3.73552	66.8212	3.5124e-07	3.92254e-05
AT5G27520	-1.87815	4.57432	67.2512	5.51822e-07	5.54066e-05
AT5G53420	-1.87731	5.29386	94.4501	3.26116e-08	5.47308e-06
AT2G23010	-1.87558	4.54141	90.3566	4.45294e-08	7.09725e-06
AT3G25730	-1.87488	2.46531	42.2273	6.51023e-06	0.000438912
AT2G39770	-1.86653	7.8226	83.6758	7.60528e-08	1.10565e-05
AT2G38860	-1.85635	5.70663	80.1085	1.02745e-07	1.39398e-05
AT4G19230	-1.85576	3.60488	38.1084	7.49206e-05	0.00308254
AT5G44720	-1.84789	6.62764	83.8576	7.49175e-08	1.09811e-05
AT4G03420	-1.8426	5.22265	66.7681	5.19575e-07	5.331e-05
AT1G07743	-1.84146	1.04821	17.5424	0.000661973	0.0173184
AT1G64380	-1.84057	1.75963	25.1798	0.000117309	0.00451531
AT1G30530	-1.84027	6.60375	88.9516	4.96926e-08	7.88192e-06
AT4G24010	-1.83555	2.84541	50.3058	2.2143e-06	0.000177322
AT5G04330	-1.83188	2.31615	36.8867	1.4493e-05	0.000845202
AT5G67210	-1.82395	3.2291	51.0145	2.02747e-06	0.000163558
AT1G01470	-1.82125	7.4251	71.0553	2.67942e-07	3.14191e-05
AT4G23210	-1.81374	0.990569	14.1701	0.0016326	0.0346722
AT1G56600	-1.81279	2.93763	50.0795	2.27796e-06	0.000179789
AT3G55940	-1.81249	2.09263	33.2596	2.62029e-05	0.00133177
AT3G15790	-1.81055	5.10721	83.6674	7.61054e-08	1.10565e-05
AT5G24380	-1.80668	4.84589	59.3121	1.73961e-06	0.000144234
AT1G73010	-1.80002	1.98961	27.6763	7.16192e-05	0.00298
AT1G54010	-1.79827	7.58129	80.8815	9.61702e-08	1.3267e-05
AT5G26340	-1.79772	5.31837	81.9765	8.76498e-08	1.2246e-05
AT4G12030	-1.79439	5.85045	85.848	6.36578e-08	9.63169e-06
AT3G48350	-1.79161	4.941	67.8853	3.16061e-07	3.60321e-05
AT5G47250	-1.78423	1.56639	21.9805	0.000231556	0.00759508
AT3G25780	-1.77821	3.53406	62.9584	5.21365e-07	5.3327e-05
AT4G04610	-1.77748	7.11839	87.228	5.69667e-08	8.82258e-06
AT4G29210	-1.77693	5.85985	65.8445	4.32199e-07	4.5482e-05
AT3G05980	-1.77632	2.90298	34.4619	4.0357e-05	0.00189562
AT1G17830	-1.77043	2.1405	30.2718	4.41854e-05	0.00204329
AT5G20190	-1.77023	6.94336	78.4467	1.1866e-07	1.56464e-05
AT1G28190	-1.76875	2.37577	28.4966	6.65293e-05	0.00282644
AT2G16720	-1.7665	3.32475	42.2003	1.18224e-05	0.00071617
AT2G28900	-1.76419	7.60723	82.4551	8.41942e-08	1.18154e-05
AT3G01970	-1.75604	1.17484	13.8154	0.00182896	0.0374611
AT4G08770	-1.74646	2.2072	18.2638	0.00121091	0.0278026
AT1G19200	-1.7451	0.826112	13.2468	0.00213092	0.0420987
AT2G25460	-1.7378	0.947417	14.8598	0.00134572	0.0301035
AT5G07700	-1.73717	1.85154	22.1786	0.000221632	0.00736523
AT1G12240	-1.73592	7.57084	41.6335	7.89821e-05	0.00322941
AT3G46640	-1.73301	5.24613	78.899	1.1407e-07	1.52246e-05
AT1G16410	-1.73196	7.17703	64.1276	4.85496e-07	5.0492e-05
AT1G74090	-1.73168	6.16523	81.7424	8.93975e-08	1.24372e-05
AT1G69370	-1.72759	4.81692	79.4589	1.08663e-07	1.4682e-05
AT4G40065	-1.72439	2.40953	32.8793	2.79537e-05	0.00140027
AT4G34930	-1.71186	0.78056	12.5093	0.00265399	0.0497365
AT2G22770	-1.70552	4.92245	60.2388	7.13452e-07	6.88964e-05
AT4G36500	-1.705	4.4845	53.7814	2.80728e-06	0.000213855
AT5G17000	-1.70026	4.41387	63.1866	5.09064e-07	5.23953e-05
AT5G53990	-1.70021	2.72473	35.4479	1.82369e-05	0.00101832
AT2G18620	-1.69816	1.73041	23.1946	0.000177676	0.00627142
AT5G61810	-1.691	6.24373	76.2697	1.43857e-07	1.85955e-05
AT5G50950	-1.68665	7.64878	72.2135	2.08547e-07	2.56671e-05
AT1G43160	-1.67823	1.92605	22.5471	0.000204412	0.00696933
AT3G09940	-1.66975	2.98655	21.3094	0.00121471	0.0278122
AT2G21130	-1.6694	5.07794	61.2775	6.22949e-07	6.14213e-05
AT1G66760	-1.66745	5.34989	60.3181	6.90787e-07	6.7247e-05
AT3G08640	-1.66467	6.36517	72.5573	2.01953e-07	2.51164e-05
AT1G17750	-1.66214	2.52018	28.0948	6.93342e-05	0.00290734
AT5G26600	-1.66005	5.43873	69.8095	2.62035e-07	3.11717e-05
AT4G29930	-1.65938	3.58385	39.3361	2.0216e-05	0.00109893
AT1G76590	-1.65747	3.42455	47.9215	3.00017e-06	0.000225411
AT1G67810	-1.65665	1.42509	15.9039	0.00101326	0.0241076
AT5G67300	-1.65593	6.17998	72.729	1.98747e-07	2.48116e-05
AT5G39220	-1.65465	1.38871	17.8814	0.00060784	0.016265
AT3G19500	-1.6471	1.05504	14.1264	0.00165298	0.0349243
AT2G21660	-1.64215	10.3557	58.7048	4.59292e-06	0.000322221
AT1G08315	-1.63781	0.883163	13.1612	0.00218521	0.0429365
AT5G47330	-1.63367	2.42561	28.2022	6.47894e-05	0.00276623
AT5G13750	-1.62706	4.33874	67.8879	3.15979e-07	3.60321e-05
AT1G12740	-1.6262	2.8969	30.1326	6.99663e-05	0.00292637
AT2G27310	-1.62443	3.90973	58.0682	8.84927e-07	8.25421e-05
AT4G09510	-1.61939	5.78045	65.817	3.88514e-07	4.23891e-05
AT1G69610	-1.61804	2.92513	43.265	5.62152e-06	0.000386133
AT4G14040	-1.61525	7.86273	70.5514	2.44042e-07	2.94582e-05
AT1G20490	-1.60678	3.00683	34.2435	2.35739e-05	0.00124238
AT3G54600	-1.6007	6.85716	68.212	3.06067e-07	3.51367e-05
AT5G01850	-1.60042	3.59542	38.3989	1.90144e-05	0.00104573
AT3G25700	-1.59988	4.19188	60.1371	7.04495e-07	6.82321e-05
AT3G02510	-1.59944	4.51744	67.6726	3.22764e-07	3.65424e-05
AT2G32510	-1.59829	2.62724	34.7624	2.03942e-05	0.00110348
AT5G46600	-1.5982	1.89618	19.5399	0.000405576	0.0119751
AT1G72120	-1.59736	1.84801	21.9359	0.00023386	0.0076429
AT1G09970	-1.58782	6.77129	65.1764	4.14606e-07	4.41972e-05
AT1G49520	-1.58644	2.61037	28.4933	6.13263e-05	0.0026459
AT3G28740	-1.58635	4.64272	40.8956	2.79772e-05	0.00140027
AT1G75960	-1.58468	3.21457	28.4886	0.00016241	0.00587271
AT4G17500	-1.58295	3.40071	32.6051	6.81711e-05	0.00288065
AT3G06020	-1.58116	1.37595	16.0862	0.000965294	0.0232869
AT1G20450	-1.57962	8.3767	36.9672	0.000122633	0.0046928
AT2G38465	-1.57765	2.09894	25.5815	0.000108131	0.00423153
AT4G23220	-1.57325	1.1045	14.0224	0.00170264	0.0356522
AT2G43020	-1.57267	6.40213	59.9517	7.18857e-07	6.92148e-05
AT1G29395	-1.56898	6.81158	64.9856	4.2275e-07	4.47747e-05
AT5G54810	-1.56891	8.007	62.4239	5.51494e-07	5.54066e-05
AT1G54050	-1.5665	3.89753	44.5441	4.70786e-06	0.000328879
AT3G54640	-1.56509	6.8378	63.3578	5.00049e-07	5.16293e-05
AT5G59820	-1.5649	1.48213	16.0086	0.000985395	0.0235943
AT3G47960	-1.56335	6.0003	55.6191	1.16902e-06	0.000104557
AT3G23810	-1.56305	8.90303	67.0023	3.44953e-07	3.86548e-05
AT5G54960	-1.56287	5.71358	63.6326	4.85959e-07	5.0492e-05
AT5G01840	-1.55569	3.04399	39.9221	9.10844e-06	0.000578448
AT4G36010	-1.55336	4.25517	54.4833	1.33453e-06	0.000116224
AT1G75040	-1.55034	3.00837	38.4407	1.13881e-05	0.000693705
AT1G29330	-1.54474	4.63864	62.8795	5.25694e-07	5.34369e-05
AT1G49560	-1.54201	3.98913	48.2318	2.88203e-06	0.000219041
AT1G11580	-1.53811	6.52597	47.5048	4.54197e-06	0.000319329
AT4G27070	-1.53752	4.43517	41.8354	1.4624e-05	0.000849824
AT1G25220	-1.53604	5.7148	65.5099	4.00782e-07	4.35103e-05
AT1G62540	-1.53143	3.95265	51.8033	1.84004e-06	0.000151191
AT4G13110	-1.53141	2.45024	28.174	6.51369e-05	0.00277745
AT4G08170	-1.52551	4.8989	61.2988	6.21527e-07	6.14213e-05
AT1G60260	-1.5215	4.34492	56.2384	1.08856e-06	9.81891e-05
AT3G09440	-1.51924	7.84272	66.4868	3.63186e-07	4.02854e-05
AT1G17940	-1.51859	4.58425	61.705	5.95152e-07	5.9394e-05
AT3G19710	-1.51615	7.30167	57.4537	9.48118e-07	8.76889e-05
AT5G48850	-1.5156	3.26261	41.7434	6.97779e-06	0.000468511
AT1G43910	-1.51232	1.44592	14.4711	0.00149969	0.0325441
AT5G60890	-1.51222	6.79453	52.3689	1.71763e-06	0.000142772
AT3G02020	-1.50203	6.83882	47.5171	3.44005e-06	0.000253814
AT1G76620	-1.50129	3.85761	50.2727	2.22349e-06	0.000177625
AT2G34070	-1.4982	3.97313	36.5544	2.573e-05	0.00131383
AT4G33700	-1.49376	5.37072	54.8362	1.28044e-06	0.000112108
AT1G80130	-1.49273	1.76897	16.8655	0.00078708	0.0197873
AT2G19450	-1.49261	4.47711	58.8901	8.07673e-07	7.62021e-05
AT5G39790	-1.49048	4.02603	48.1544	2.91102e-06	0.000220225
AT3G59350	-1.48704	4.72193	54.0121	1.41079e-06	0.000121258
AT4G12290	-1.48602	3.82449	37.5597	1.56297e-05	0.000895112
AT5G07990	-1.48429	3.3192	33.876	2.49021e-05	0.00129031
AT1G64890	-1.48377	4.20375	48.4768	2.79245e-06	0.000213717
AT5G08790	-1.4819	4.5388	57.9011	9.0163e-07	8.38618e-05
AT4G15490	-1.48137	4.70073	55.5448	1.17911e-06	0.000104915
AT1G59640	-1.48009	1.8232	17.618	0.000649439	0.0170721
AT5G52300	-1.47787	2.79351	28.5387	6.08049e-05	0.00263031
AT3G27220	-1.47411	3.258	29.7631	7.19155e-05	0.00298
AT5G57110	-1.47296	6.89353	49.0557	2.59289e-06	0.000202023
AT5G17990	-1.47098	6.58303	57.2222	9.73223e-07	8.9094e-05
AT2G18193	-1.46889	1.44978	14.6293	0.00143473	0.0315517
AT4G34920	-1.4664	6.48255	54.9574	1.26244e-06	0.000110828
AT2G15490	-1.461	3.66021	40.7951	8.00763e-06	0.000520623
AT1G48330	-1.45824	4.25399	33.0196	7.46737e-05	0.00307624
AT5G13800	-1.45648	6.10087	54.2143	1.37748e-06	0.000119332
AT3G10260	-1.45472	6.06642	52.5996	1.67033e-06	0.000139547
AT5G60300	-1.45046	4.27661	36.8862	2.50375e-05	0.00129458
AT5G43380	-1.44487	2.0811	20.6654	0.000311674	0.00966308
AT1G05680	-1.4359	2.68326	21.2233	0.00037353	0.0112103
AT2G30860	-1.43431	10.431	65.2008	4.13577e-07	4.41972e-05
AT5G10210	-1.43204	2.26395	18.7924	0.000485477	0.0138006
AT4G18140	-1.42947	4.08038	40.0577	8.92689e-06	0.000570227
AT4G33490	-1.42829	4.42249	50.0892	2.27519e-06	0.000179789
AT1G06620	-1.42686	3.51192	38.5268	1.12394e-05	0.000688473
AT5G33290	-1.4265	3.91226	44.6514	4.63919e-06	0.000324773
AT1G72180	-1.41934	6.27808	42.4366	7.18962e-06	0.000477847
AT1G53035	-1.41723	3.40542	33.3764	2.56904e-05	0.00131383
AT4G19390	-1.41448	3.66785	30.0179	7.73719e-05	0.00317147
AT1G51800	-1.41399	2.98542	33.3546	2.57851e-05	0.0013146
AT2G31790	-1.41007	6.7776	49.7029	2.38854e-06	0.000188065
AT5G27380	-1.40542	7.02856	55.3062	1.21219e-06	0.000106702
AT4G13770	-1.3987	7.64078	47.9342	2.99522e-06	0.000225411
AT1G10700	-1.39688	4.99939	37.8722	1.94407e-05	0.00106383
AT1G72416	-1.394	1.91327	16.6517	0.000831975	0.020616
AT1G10530	-1.38841	1.96483	16.9336	0.000773347	0.0195018
AT1G23140	-1.38758	1.65773	14.0895	0.00167038	0.0351787
AT5G14120	-1.3806	5.89575	40.7678	8.67145e-06	0.000558254
AT3G05800	-1.37772	4.58913	39.1949	1.13542e-05	0.00069292
AT5G52882	-1.37487	5.58043	37.3309	2.11929e-05	0.00113883
AT1G75220	-1.37439	6.28999	47.4261	3.20024e-06	0.000238803
AT4G09500	-1.37352	4.59616	46.731	3.50666e-06	0.000256996
AT2G30870	-1.37313	8.28324	37.3454	3.27733e-05	0.00159178
AT2G47180	-1.36855	4.95262	37.4758	1.77884e-05	0.000994967
AT1G56580	-1.36529	8.01997	48.6587	2.72796e-06	0.000210672
AT5G52640	-1.36469	2.12452	16.1143	0.000958112	0.0231647
AT2G36690	-1.36012	2.01309	16.1657	0.00094515	0.0229314
AT1G73500	-1.35987	2.79272	29.312	5.26495e-05	0.00235831
AT1G28230	-1.35937	3.83393	35.6958	1.7521e-05	0.000981686
AT4G33985	-1.35875	1.4476	13.303	0.00209607	0.0416287
AT3G03780	-1.35857	8.36546	52.3805	1.7152e-06	0.000142772
AT5G24290	-1.34637	3.49758	31.9723	3.26841e-05	0.0015898
AT1G01250	-1.33697	2.25587	18.5938	0.000509582	0.0143246
AT5G52120	-1.33535	3.13016	25.8957	0.000102417	0.00402234
AT3G06500	-1.33267	6.10967	46.6105	3.56309e-06	0.000259994
AT2G17840	-1.3276	6.21594	46.0202	3.85455e-06	0.000278759
AT3G55640	-1.32683	3.4279	36.8343	1.46133e-05	0.000849824
AT5G61380	-1.32627	5.78666	47.357	3.22932e-06	0.000239883
AT1G26210	-1.32614	3.39685	35.4344	1.82768e-05	0.00101882
AT2G36650	-1.32016	2.03223	17.3171	0.000700938	0.0180643
AT1G11440	-1.31652	4.07848	40.8795	7.9093e-06	0.000516274
AT1G30040	-1.31465	1.98952	16.3822	0.00089272	0.0218736
AT2G37180	-1.31174	5.42156	47.898	3.00933e-06	0.000225583
AT1G60470	-1.30947	2.86842	21.855	0.000249178	0.00807628
AT5G61290	-1.30616	4.22056	40.1821	8.76376e-06	0.000561993
AT3G11340	-1.30406	3.55749	33.6498	2.4534e-05	0.00128268
AT5G67160	-1.30362	2.89462	27.8521	6.92493e-05	0.00290734
AT3G48460	-1.30219	4.61427	45.9689	3.88109e-06	0.000280061
AT2G19970	-1.30159	3.38847	32.4896	2.98847e-05	0.00147995
AT4G34710	-1.29707	9.0447	38.4014	1.86544e-05	0.00103128
AT2G25450	-1.29654	9.04733	51.7515	1.85175e-06	0.000151617
AT3G26960	-1.29477	2.25012	18.9497	0.000467287	0.0133761
AT2G22930	-1.29335	2.69839	17.9869	0.000741001	0.0188097
AT3G12580	-1.28794	3.53098	22.2951	0.000409727	0.0120759
AT1G78660	-1.28515	5.96333	40.9757	7.79904e-06	0.000511293
AT4G12470	-1.28412	5.51425	39.973	9.0399e-06	0.000575207
AT1G16500	-1.28309	2.90361	25.0759	0.000119823	0.00459595
AT3G17120	-1.28187	5.00038	38.5936	1.11254e-05	0.000682767
AT3G13110	-1.27601	6.45123	40.9732	7.80184e-06	0.000511293
AT2G40435	-1.27566	3.40739	34.4902	2.13292e-05	0.00114242
AT1G11210	-1.27493	3.67513	32.4778	2.99455e-05	0.00148073
AT4G15765	-1.27215	2.58698	22.8836	0.000189994	0.0065733
AT1G68500	-1.27123	2.17076	17.9669	0.000594986	0.0160256
AT3G51660	-1.27021	4.70333	38.9697	1.05077e-05	0.000650942
AT4G23170	-1.27002	2.10166	13.8931	0.00176674	0.0366046
AT3G26840	-1.266	2.79233	23.7278	0.000158591	0.00576635
AT5G53760	-1.26101	4.12067	37.4883	1.31903e-05	0.000784562
AT4G34650	-1.25784	3.57014	33.9062	2.35023e-05	0.00124238
AT3G43270	-1.25739	3.97013	27.3673	9.71243e-05	0.00385263
AT1G10760	-1.25226	8.65158	30.7163	9.91202e-05	0.00392098
AT2G34010	-1.25183	1.79234	13.6026	0.00192095	0.0389324
AT4G23050	-1.25056	4.75896	40.9353	7.84513e-06	0.000513106
AT3G55290	-1.24933	3.40352	31.6019	3.48693e-05	0.00167133
AT3G09830	-1.249	3.14263	24.8615	0.000125204	0.00476341
AT5G16560	-1.24701	3.58438	32.0363	3.23225e-05	0.00157455
AT2G32290	-1.24608	2.55394	18.5853	0.000510643	0.014329
AT5G25930	-1.24245	2.07815	14.073	0.00167825	0.0352314
AT1G24020	-1.24099	7.47789	43.719	5.27616e-06	0.0003647
AT3G50930	-1.24075	2.21227	17.2554	0.000712044	0.0182645
AT1G15670	-1.23668	3.01304	26.2323	9.49249e-05	0.00378512
AT2G34490	-1.23486	4.6126	37.9539	1.22722e-05	0.000740685
AT5G27930	-1.23299	5.13715	41.6055	7.11788e-06	0.000474469
AT1G72470	-1.23165	3.4214	24.2881	0.000152724	0.00559016
AT5G16380	-1.2311	3.2588	29.2765	5.29951e-05	0.00236733
AT3G09795	-1.22636	3.38058	24.0863	0.000153651	0.00561786
AT1G06002	-1.21933	2.53261	14.5814	0.0017306	0.0360309
AT1G30260	-1.21895	2.35003	13.6947	0.00200542	0.0402961
AT1G54030	-1.21655	6.27788	37.8849	1.24036e-05	0.00074615
AT5G23820	-1.21477	7.87571	45.1363	4.34234e-06	0.000306607
AT4G39210	-1.20919	4.86336	39.2428	1.00832e-05	0.000628201
AT4G01670	-1.20776	2.46183	17.284	0.000706874	0.0181887
AT4G15450	-1.20667	4.41886	36.5729	1.52296e-05	0.000877252
AT1G12380	-1.20632	3.51464	24.1024	0.000153908	0.00562099
AT1G21250	-1.20366	1.9709	13.6043	0.00192001	0.0389324
AT5G65140	-1.19988	3.37337	26.6176	8.79656e-05	0.0035374
AT3G28930	-1.1948	3.89296	20.1185	0.000700357	0.0180635
AT5G16290	-1.19389	5.68076	37.8825	1.24082e-05	0.00074615
AT3G59760	-1.19155	6.50336	38.7696	1.08315e-05	0.000667225
AT2G43520	-1.18838	2.26427	16.1528	0.000948386	0.0229634
AT4G21760	-1.1846	3.21026	27.4353	7.50154e-05	0.00308258
AT1G24330	-1.18206	2.36934	16.0065	0.00098594	0.0235943
AT1G70810	-1.18083	4.44975	28.2782	7.32734e-05	0.00302996
AT1G06640	-1.17867	6.85993	34.4313	2.15378e-05	0.00115171
AT4G27860	-1.178	5.12949	35.0198	1.95522e-05	0.00106638
AT3G49550	-1.17651	2.7693	20.9582	0.00029144	0.00913931
AT5G23660	-1.17272	5.15004	38.292	1.16504e-05	0.000707059
AT1G58200	-1.17207	6.24665	31.6912	3.43281e-05	0.00165263
AT5G28510	-1.17062	2.52647	13.2303	0.00254573	0.0480644
AT1G55210	-1.16622	6.33874	33.578	2.48318e-05	0.00129003
AT1G03495	-1.16447	2.03282	13.2419	0.00213399	0.0421065
AT2G32220	-1.16373	2.79588	19.9386	0.000369085	0.0111074
AT5G13550	-1.15855	5.51978	28.3795	7.09131e-05	0.00295844
AT3G55120	-1.15817	4.98792	34.9888	1.96515e-05	0.00107001
AT5G07690	-1.15772	4.98039	33.624	2.46405e-05	0.0012862
AT4G17230	-1.1531	4.74334	35.3723	1.84619e-05	0.00102565
AT5G54250	-1.15192	4.44411	29.4293	5.1523e-05	0.00231958
AT3G27550	-1.14594	2.35811	16.474	0.000871491	0.0214014
AT2G19800	-1.14386	2.22983	12.6643	0.00253303	0.0479625
AT3G14310	-1.14168	7.76831	37.5154	1.31348e-05	0.000782679
AT1G45201	-1.14161	7.88203	36.5263	1.53425e-05	0.00088221
AT4G17550	-1.14104	4.22771	33.1249	2.68087e-05	0.00135417
AT5G14200	-1.1399	7.68163	36.7135	1.48945e-05	0.000860972
AT1G69260	-1.13901	4.11332	20.4336	0.000571125	0.015459
AT1G55260	-1.13864	6.56205	31.1558	3.77222e-05	0.00178979
AT3G22550	-1.13774	4.09189	29.0725	5.50355e-05	0.00242548
AT5G20900	-1.13637	6.16178	36.029	1.66078e-05	0.000938799
AT2G23560	-1.13299	2.77684	19.7878	0.000382433	0.0114149
AT5G56010	-1.13258	7.99331	36.0762	1.64827e-05	0.000934672
AT3G56360	-1.12954	5.41281	30.1185	4.54279e-05	0.00209191
AT2G17280	-1.12906	3.26378	17.1949	0.000983594	0.0235725
AT1G35260	-1.12734	3.57717	21.2169	0.000297922	0.00932477
AT1G79440	-1.12517	6.05359	34.5803	2.10146e-05	0.0011311
AT3G14450	-1.12437	2.23633	13.2315	0.00214046	0.0421836
AT5G13370	-1.12246	3.3531	15.7271	0.00177903	0.0368058
AT5G17700	-1.11918	4.12105	27.6638	7.17914e-05	0.00298
AT3G09540	-1.11824	4.26993	32.1708	3.15763e-05	0.00155238
AT1G24170	-1.1167	4.92255	30.6001	4.16504e-05	0.0019439
AT5G14550	-1.11569	4.64881	33.558	2.49157e-05	0.00129031
AT4G38540	-1.11314	3.82546	23.2724	0.000174738	0.00618231
AT4G30340	-1.11247	3.77168	28.6623	5.94104e-05	0.00257678
AT1G61065	-1.11172	2.31591	14.1638	0.00163549	0.0346804
AT1G33260	-1.11149	2.80936	19.0803	0.00045277	0.0130631
AT2G37620	-1.11123	5.44336	32.6704	2.89707e-05	0.00144339
AT5G07010	-1.11083	2.39617	13.1164	0.00221423	0.0433253
AT2G22450	-1.10779	4.97712	34.1913	2.24119e-05	0.00119069
AT1G69360	-1.1064	4.21963	23.9037	0.000164354	0.00591693
AT2G46520	-1.1054	5.43987	29.7124	4.89145e-05	0.00223057
AT5G11150	-1.1031	5.00069	32.6206	2.92194e-05	0.00144919
AT1G69890	-1.09885	2.79099	19.0315	0.000458133	0.0131715
AT3G56200	-1.09861	4.28965	31.5664	3.50874e-05	0.00167933
AT1G76390	-1.09849	4.27569	22.9475	0.000226918	0.00748785
AT1G28610	-1.09798	4.75628	32.7781	2.84412e-05	0.00142132
AT3G46970	-1.09269	8.38484	28.6898	6.18152e-05	0.00266349
AT4G27870	-1.09252	6.86273	29.3738	5.20519e-05	0.00233792
AT1G63010	-1.08642	5.69651	28.288	6.37464e-05	0.00273236
AT2G39920	-1.08504	4.08464	25.2018	0.000116784	0.0045057
AT5G17050	-1.08285	5.28736	30.2899	4.40408e-05	0.00203948
AT1G01260	-1.08092	4.08791	19.2604	0.000641308	0.0168854
AT2G18150	-1.08078	3.05933	18.7984	0.00048476	0.0137921
AT4G09020	-1.07743	6.45882	29.4996	5.08606e-05	0.00229698
AT5G59000	-1.07715	2.48326	14.8791	0.00133858	0.0299793
AT2G27840	-1.07683	5.07514	29.9264	4.70412e-05	0.00215412
AT3G02885	-1.07597	3.22274	18.6488	0.000502773	0.0141939
AT4G37260	-1.07434	5.49729	30.7618	4.04617e-05	0.00189783
AT5G63160	-1.07412	4.56564	25.3866	0.000112479	0.00438491
AT5G61820	-1.07214	6.31155	32.3684	3.05159e-05	0.0015044
AT2G15480	-1.0718	3.2905	23.6085	0.000162654	0.00587505
AT1G31230	-1.06964	6.38168	26.6336	8.76891e-05	0.00353263
AT3G59050	-1.0671	4.69994	29.9359	4.69597e-05	0.00215339
AT3G10410	-1.06324	6.75647	31.8383	3.34564e-05	0.00161778
AT5G25610	-1.06238	8.34501	34.5102	2.12589e-05	0.00114051
AT1G10090	-1.06148	5.39421	28.0906	6.61747e-05	0.00281805
AT5G41600	-1.06095	5.97788	29.8528	4.76759e-05	0.00217711
AT5G39050	-1.0605	4.29784	16.6064	0.00165622	0.0349701
AT1G77450	-1.05977	3.89232	22.7964	0.000193614	0.00669151
AT5G53050	-1.05839	5.5419	29.8939	4.73204e-05	0.00216388
AT2G29490	-1.05571	4.16367	15.4234	0.00229611	0.0446348
AT2G37580	-1.04846	2.53365	13.9736	0.00172652	0.0360146
AT5G04590	-1.04477	8.56521	33.5086	2.51236e-05	0.00129495
AT3G24090	-1.04387	2.52229	14.6529	0.00142534	0.0314292
AT3G44310	-1.04371	9.45481	37.0813	1.40565e-05	0.000824701
AT5G64560	-1.04369	4.17464	25.2717	0.000115135	0.00445257
AT5G57280	-1.04351	3.57114	20.8498	0.000298754	0.00934188
AT1G26730	-1.04169	2.59161	13.4551	0.00200502	0.0402961
AT1G13990	-1.03975	4.48061	26.611	8.808e-05	0.0035374
AT5G35735	-1.03865	4.84611	29.115	5.46031e-05	0.0024129
AT5G23020	-1.03781	5.25116	22.5314	0.000231937	0.00759997
AT4G36648	-1.03739	5.95828	29.2609	5.31483e-05	0.00237083
AT3G06035	-1.0367	5.18382	26.2514	9.45659e-05	0.00377723
AT4G05440	-1.03634	3.3414	18.5902	0.000510037	0.0143251
AT5G17460	-1.03574	6.11551	18.9624	0.000797148	0.019964
AT2G29500	-1.03412	2.57725	13.1473	0.00219416	0.043061
AT5G67180	-1.03029	3.74615	21.3743	0.000265183	0.00846137
AT3G59820	-1.03007	4.99033	28.2629	6.40499e-05	0.00274178
AT1G52720	-1.02983	4.80046	27.9937	6.74051e-05	0.00285563
AT1G71100	-1.02772	3.77278	23.4115	0.000169617	0.00607312
AT3G03270	-1.02717	4.89821	21.3661	0.000318041	0.00982337
AT2G46100	-1.02679	6.09843	30.0299	4.61641e-05	0.00212284
AT3G16530	-1.02671	3.78852	22.3136	0.00021514	0.00722258
AT1G07720	-1.02348	4.98626	25.8737	0.000101962	0.00400925
AT5G26570	-1.01986	7.18117	16.89	0.00154109	0.0332279
AT3G25890	-1.01961	3.91467	21.5643	0.000254087	0.00817886
AT5G65640	-1.01771	4.91203	16.9751	0.00139953	0.0310269
AT5G04250	-1.0148	2.62114	15.3841	0.00116551	0.0269299
AT3G54980	-1.01437	3.55537	22.7778	0.000194399	0.00670997
AT5G57710	-1.01048	5.81223	18.4535	0.000853737	0.0210283
AT1G45191	-1.00937	3.92238	18.202	0.000619383	0.0164753
AT4G30210	-1.00847	6.40105	23.625	0.000162084	0.00586738
AT1G57610	-1.00726	4.48404	23.3956	0.000170196	0.00608718
AT5G03630	-1.0056	6.93243	26.157	9.63556e-05	0.0038337
AT1G56300	-1.00509	6.13473	24.8712	0.000124956	0.0047595
AT3G16690	-1.00355	3.18735	18.5341	0.000517095	0.0144246
AT4G09685
AT4G09820
AT4G09960
AT4G10010
AT4G10290
AT4G10390
AT4G10780
AT4G11580
AT4G11911
AT4G11930
AT4G12030
AT4G12140
AT4G12290
AT4G13000
AT4G13090
AT4G13410
AT4G13700
AT4G13985
AT4G14103
AT4G14680
AT4G15200
AT4G15210
AT4G15396
AT4G15440
AT4G15660
AT4G15765
AT4G16030
AT4G16146
AT4G16590
AT4G16740
AT4G16750
AT4G16940
AT4G17470
AT4G17500
AT4G18110
AT4G18180
AT4G18330
AT4G18440
AT4G19390
AT4G19730
AT4G19800
AT4G19940
AT4G21490
AT4G21630
AT4G21680
AT4G21850
AT4G21910
AT4G22050
AT4G22467
AT4G22495
AT4G22510
AT4G22610
AT4G22660
AT4G23160
AT4G23600
AT4G24010
AT4G24350
AT4G25020
AT4G25040
AT4G25310
AT4G25433
AT4G25845
AT4G25930
AT4G26255
AT4G26330
AT4G26670
AT4G27070
AT4G27410
AT4G27440
AT4G27560
AT4G27652
AT4G28140
AT4G28620
AT4G29200
AT4G29210
AT4G29610
AT4G29700
AT4G29970
AT4G30040
AT4G30230
AT4G30370
AT4G30530
AT4G30540
AT4G30590
AT4G30650
AT4G30660
AT4G30662
AT4G30770
AT4G31500
AT4G31630
AT4G31800
AT4G32105
AT4G32800
AT4G33467
AT4G33980
AT4G34170
AT4G34520
AT4G34950
AT4G35180
AT4G35480
AT4G35630
AT4G35720
AT4G35900
AT4G36000
AT4G36010
AT4G36925
AT4G36950
AT4G37140
AT4G37990
AT4G39030
AT4G39490
AT4G39940
AT4G39950
AT4G39980
AT4G40065
AT5G00955
AT5G01050
AT5G01095
AT5G01732
AT5G01830
AT5G01840
AT5G01850
AT5G02055
AT5G02205
AT5G02660
AT5G02940
AT5G02945
AT5G02950
AT5G03210
AT5G03360
AT5G03590
AT5G03600
AT5G03668
AT5G04330
AT5G04340
AT5G05275
AT5G05590
AT5G05600
AT5G05730
AT5G05735
AT5G06400
AT5G06490
AT5G06690
AT5G06870
AT5G07420
AT5G07460
AT5G07480
AT5G07570
AT5G07575
AT5G07730
AT5G07760
AT5G08105
AT5G08735
AT5G09040
AT5G09435
AT5G09595
AT5G09855
AT5G09980
AT5G10090
AT5G10300
AT5G10500
AT5G11570
AT5G11940
AT5G12000
AT5G12090
AT5G12340
AT5G13220
AT5G13550
AT5G13940
AT5G14700
AT5G14960
AT5G15240
AT5G15480
AT5G15670
AT5G16190
AT5G16235
AT5G16380
AT5G16500
AT5G17490
AT5G17590
AT5G18330
AT5G19100
AT5G19110
AT5G19560
AT5G19890
AT5G20190
AT5G20900
AT5G22420
AT5G22545
AT5G22900
AT5G22910
AT5G22990
AT5G23240
AT5G23660
AT5G23790
AT5G23820
AT5G23970
AT5G24130
AT5G24190
AT5G24200
AT5G24290
AT5G24420
AT5G24470
AT5G24780
AT5G24950
AT5G25400
AT5G25600
AT5G25790
AT5G25950
AT5G26050
AT5G26340
AT5G27140
AT5G27260
AT5G27380
AT5G27520
AT5G27607
AT5G27880
AT5G28080
AT5G28210
AT5G28235
AT5G28237
AT5G28510
AT5G28690
AT5G28730
AT5G28920
AT5G29050
AT5G33290
AT5G34869
AT5G35338
AT5G35610
AT5G35810
AT5G36080
AT5G36220
AT5G36300
AT5G36350
AT5G36500
AT5G36870
AT5G37150
AT5G37210
AT5G37430
AT5G38120
AT5G38130
AT5G38250
AT5G38570
AT5G38710
AT5G39150
AT5G39300
AT5G39370
AT5G39410
AT5G39440
AT5G39790
AT5G39810
AT5G40210
AT5G40348
AT5G40350
AT5G40420
AT5G41120
AT5G41250
AT5G41320
AT5G41550
AT5G41590
AT5G41620
AT5G42640
AT5G42650
AT5G42900
AT5G42930
AT5G43340
AT5G44005
AT5G44050
AT5G44350
AT5G44720
AT5G45530
AT5G46025
AT5G46540
AT5G46940
AT5G46980
AT5G47170
AT5G47220
AT5G47240
AT5G47260
AT5G47280
AT5G48070
AT5G48140
AT5G48250
AT5G48430
AT5G48510
AT5G48750
AT5G48880
AT5G49015
AT5G49140
AT5G49180
AT5G49190
AT5G50345
AT5G50450
AT5G50480
AT5G50770
AT5G51250
AT5G51950
AT5G52020
AT5G52090
AT5G52120
AT5G52310
AT5G52320
AT5G53050
AT5G53420
AT5G53520
AT5G53750
AT5G54050
AT5G54060
AT5G54330
AT5G54450
AT5G54550
AT5G54560
AT5G54810
AT5G54960
AT5G55120
AT5G56400
AT5G56490
AT5G56560
AT5G56840
AT5G57190
AT5G57630
AT5G58820
AT5G59270
AT5G59570
AT5G59580
AT5G59590
AT5G59760
AT5G60100
AT5G60142
AT5G60300
AT5G61160
AT5G61810
AT5G62350
AT5G62360
AT5G62730
AT5G63450
AT5G63900
AT5G63980
AT5G64450
AT5G65005
AT5G65280
AT5G65690
AT5G66650
AT5G67020
AT5G67080
AT5G67150
AT5G67210
AT5G67300
AT5G67480

## Sheet: downregulated
Supplementary Table 2 List of genes with differential expression after 2 h JA treatment
edgeR analysis 1.RNA-seq (Col-0 ctrl rep1, rep2, rep3 vs Col-0 2 h JA rep1, rep2, rep3)
downregulated ≥ 2-fold (P ≤ 0.05)
≥ 4-fold downregulated genes are marked in grey
GeneID	logFC	logCPM	F	PValue	FDR
AT2G44130	9.66866	1.69904	84.1837	3.66414e-05	0.00174608
AT4G34530	7.37168	-0.449276	32.0386	4.09868e-05	0.00191971
AT1G09333	6.98347	-0.776378	24.3499	0.000166663	0.00598693
AT4G10160	6.38385	-1.23233	14.966	0.00144982	0.0317981
AT2G15020	6.14704	3.5032	363.546	1.27083e-12	4.09162e-09
AT2G40610	5.43219	5.68228	490.733	1.18469e-13	1.48581e-09
AT5G04190	4.90142	0.908296	69.0039	2.83281e-07	3.28656e-05
AT3G21150	4.80027	-0.750926	18.5615	0.000513625	0.0143644
AT1G02620	4.7851	-0.759068	17.5443	0.000661639	0.0173184
AT1G80440	4.68224	4.82048	360.062	1.37081e-12	4.09162e-09
AT1G74670	4.39191	6.62317	337.086	2.30049e-12	4.5824e-09
AT3G43850	4.303	-0.457266	19.1336	0.000446992	0.0129419
AT5G49730	4.14713	6.28933	340.789	2.11159e-12	4.5824e-09
AT1G73870	4.12085	3.46747	222.477	5.78162e-11	3.65054e-08
AT5G49740	3.97688	4.92818	335.761	2.37264e-12	4.5824e-09
AT5G18050	3.89981	0.303858	34.5982	2.09528e-05	0.00112963
AT3G02000	3.73417	-0.223953	20.5487	0.000320173	0.00987064
AT2G04455	3.53501	-0.0764774	18.1128	0.000582529	0.0157288
AT5G48490	3.525	5.29546	180.161	4.60853e-09	1.11259e-06
AT5G18020	3.48589	1.65372	31.232	0.000449106	0.0129802
AT3G12320	3.44277	3.32049	148.05	1.49241e-09	4.45458e-07
AT5G17300	3.44171	2.54732	116.55	7.25291e-09	1.64231e-06
AT1G23160	3.3596	-0.711525	12.7601	0.00246138	0.0469305
AT2G46790	3.35122	3.8906	180.019	2.89789e-10	1.26506e-07
AT5G15850	3.28905	2.80941	134.722	2.51787e-09	6.72109e-07
AT4G32280	3.19886	0.167591	24.1122	0.000146264	0.00538977
AT1G75490	3.16407	-0.568043	13.4496	0.00200821	0.0403276
AT2G31380	3.16069	4.25132	180.479	2.84253e-10	1.2612e-07
AT1G64500	3.1309	3.56505	150.325	1.11929e-09	3.46696e-07
AT5G49360	3.07888	5.60938	214.676	7.59919e-11	4.49496e-08
AT2G29300	3.03586	2.02205	64.259	4.55463e-07	4.77771e-05
AT5G62280	3.01922	2.62954	95.2233	3.07885e-08	5.26499e-06
AT1G79770	2.99931	0.918372	37.5185	1.31286e-05	0.000782679
AT1G75250	2.99659	0.00373244	18.9162	0.000471093	0.0134616
AT1G75100	2.94973	4.36705	191.053	1.84719e-10	8.7897e-08
AT5G06385	2.94743	0.0417402	15.9574	0.000998924	0.0238355
AT5G19190	2.94454	4.81346	179.102	3.0118e-10	1.26777e-07
AT3G21870	2.92388	1.9444	70.2458	2.51281e-07	3.02209e-05
AT1G01060	2.87703	2.64029	88.222	5.26363e-08	8.19055e-06
AT2G46830	2.83154	3.84588	154.335	9.20058e-10	2.96159e-07
AT4G27310	2.82913	4.3371	184.306	2.42559e-10	1.09095e-07
AT3G02380	2.81916	3.75114	153.866	9.41153e-10	3.00008e-07
AT4G08815	2.77333	2.73272	92.6816	3.72551e-08	6.05543e-06
AT4G36040	2.76236	6.58333	192.611	1.73679e-10	8.38591e-08
AT5G02760	2.74656	2.85635	67.8589	1.87001e-06	0.000152731
AT2G21185	2.7171	2.73307	64.0776	2.1436e-06	0.00017208
AT1G29460	2.70872	1.20661	39.9915	9.01504e-06	0.000574739
AT5G54585	2.70062	2.70709	78.1879	1.21379e-07	1.58774e-05
AT4G34550	2.66926	0.207934	18.3935	0.000535278	0.014806
AT2G20670	2.64959	5.02506	110.478	9.57022e-08	1.32582e-05
AT4G17245	2.59	3.26599	116.872	7.10939e-09	1.64231e-06
AT5G06980	2.58574	3.65985	101.547	2.59348e-08	4.6531e-06
AT3G03265	2.57512	-0.194693	12.8615	0.00238801	0.045871
AT1G23050	2.57186	0.5871	19.811	0.000380344	0.0113629
AT1G23052	2.57186	0.5871	19.811	0.000380344	0.0113629
AT3G15760	2.54842	1.64689	46.1169	3.80499e-06	0.000275782
AT2G19650	2.54508	1.82357	43.9697	5.09574e-06	0.000353718
AT1G17990	2.52985	3.50208	37.6929	0.000676607	0.0175752
AT3G61060	2.48939	4.34673	137.214	2.19998e-09	6.17368e-07
AT1G70250	2.47824	1.91319	53.4438	1.50935e-06	0.000128391
AT5G18030	2.45529	1.6352	22.9675	0.000613719	0.0163557
AT1G73830	2.45494	1.62046	35.0988	1.93016e-05	0.00105798
AT5G18060	2.44779	0.47523	19.4525	0.000414106	0.0121706
AT2G28190	2.42366	7.35268	96.2979	2.78892e-07	3.25867e-05
AT2G29090	2.41983	2.02705	35.0871	4.50445e-05	0.00207717
AT2G15880	2.41583	2.60228	60.5948	6.7041e-07	6.55106e-05
AT2G30520	2.41527	6.71405	151.997	1.03083e-09	3.25434e-07
AT4G19170	2.40405	6.77667	132.905	2.78236e-09	7.30827e-07
AT5G47610	2.36277	2.41646	67.1051	3.41441e-07	3.83923e-05
AT1G23390	2.36092	6.17225	138.367	2.06833e-09	5.89164e-07
AT2G33810	2.34107	1.15392	29.1615	5.41352e-05	0.00240192
AT1G29450	2.34043	1.31273	31.1259	3.79228e-05	0.00179671
AT1G13650	2.33831	4.96062	124.606	4.46135e-09	1.08503e-06
AT1G13245	2.33043	4.17177	95.1181	4.34113e-08	6.9528e-06
AT2G41250	2.3094	3.85917	113.311	8.89269e-09	1.90833e-06
AT1G71030	2.30068	5.21798	118.621	6.3833e-09	1.51872e-06
AT1G14280	2.2771	3.64787	100.24	2.14e-08	3.92528e-06
AT5G10250	2.26505	0.909336	24.9142	0.000123858	0.00472314
AT3G06070	2.26457	3.69489	104.516	1.58891e-08	3.05081e-06
AT1G55960	2.25443	4.92642	129.081	3.44686e-09	8.91108e-07
AT5G24120	2.2462	4.42573	109.521	1.13621e-08	2.37613e-06
AT3G03820	2.23719	1.23932	26.1154	9.71577e-05	0.00385263
AT5G28770	2.23516	3.84771	41.1679	0.000216922	0.00725274
AT2G17880	2.21935	2.39491	59.0861	7.90392e-07	7.47866e-05
AT2G16005	2.20156	3.01004	30.7778	0.00056962	0.0154434
AT1G60590	2.1952	4.49735	94.0913	4.07316e-08	6.55559e-06
AT4G38860	2.18366	4.14444	50.5383	5.01905e-05	0.00227611
AT4G26530	2.17476	8.56119	135.126	2.46299e-09	6.62848e-07
AT3G49160	2.17283	3.26359	80.2541	1.01469e-07	1.38238e-05
AT1G35140	2.17239	1.33571	28.9918	5.58668e-05	0.00244896
AT1G02640	2.1692	3.06346	78.2584	1.20631e-07	1.58427e-05
AT2G32540	2.15988	3.15793	79.1078	1.12019e-07	1.50119e-05
AT3G50560	2.15141	0.23852	13.8025	0.00181327	0.0373254
AT1G20470	2.13853	0.935687	22.9262	0.00018825	0.00653364
AT4G15430	2.13729	1.48875	31.8788	3.32211e-05	0.00160878
AT2G27420	2.13592	1.51037	31.2604	3.70308e-05	0.00175953
AT5G45830	2.13359	1.15004	25.2887	0.000114738	0.00444243
AT1G64720	2.13318	9.00381	138.247	2.08154e-09	5.89164e-07
AT1G34510	2.12586	0.597727	17.8042	0.000619713	0.0164753
AT1G69160	2.11889	4.36514	109.655	1.12624e-08	2.37613e-06
AT1G52342	2.11711	3.03024	58.0702	1.03232e-06	9.33721e-05
AT5G44190	2.0987	6.4281	95.971	2.91336e-08	5.08799e-06
AT5G02515	2.09269	2.16894	34.6978	2.35663e-05	0.00124238
AT1G29500	2.08905	1.29736	21.5921	0.000252506	0.00815196
AT3G14770	2.08724	2.89404	69.8324	2.61459e-07	3.11717e-05
AT1G13700	2.0861	2.50863	45.1697	4.32269e-06	0.000305877
AT3G42800	2.07547	0.333476	13.7979	0.00181569	0.037329
AT1G13080	2.04928	4.19316	96.9242	2.71668e-08	4.82144e-06
AT3G29240	2.04598	6.23376	107.264	1.31946e-08	2.65778e-06
AT2G42380	2.04053	3.49185	84.1797	7.29524e-08	1.07894e-05
AT4G25250	2.02954	0.653087	13.0195	0.00235669	0.0454091
AT2G36792	2.02512	2.06802	27.5691	0.00012536	0.00476381
AT5G67140	2.02414	1.88826	35.8931	1.69736e-05	0.000955909
AT1G68840	2.02161	4.49705	106.308	1.40686e-08	2.79949e-06
AT1G78290	2.01629	1.78621	31.2797	3.69047e-05	0.00175607
AT1G78230	2.00678	2.90668	53.6155	1.47877e-06	0.000126769
AT4G25220	2.00665	0.617573	13.1329	0.00220352	0.0431706
AT2G25900	1.99812	5.63104	106.03	1.43358e-08	2.83418e-06
AT4G24700	1.99581	1.65652	21.8555	0.000314062	0.00971877
AT1G05660	1.98259	0.54256	13.35	0.00206747	0.0412902
AT5G10435	1.98213	3.01472	55.4227	1.19592e-06	0.000106123
AT1G80920	1.97881	7.02414	68.8551	1.11769e-06	0.00010054
AT4G16690	1.97253	2.13732	34.2263	2.22821e-05	0.00118572
AT5G25190	1.95159	1.71548	30.5329	4.21551e-05	0.00196323
AT1G62510	1.94702	3.84665	85.619	6.4851e-08	9.76722e-06
AT1G33720	1.94584	1.67061	28.9293	5.652e-05	0.002471
AT1G65490	1.9438	1.78932	31.7313	3.4088e-05	0.00164348
AT3G23510	1.94022	0.989975	16.6414	0.000834213	0.0206285
AT3G15450	1.93475	6.46275	62.3546	2.77408e-06	0.000212807
AT4G33666	1.93149	4.31821	67.3326	5.94939e-07	5.9394e-05
AT5G54190	1.93115	2.54245	48.8517	2.66133e-06	0.000206083
AT2G29290	1.9282	5.58531	95.7407	2.96323e-08	5.12062e-06
AT5G18080	1.92596	0.992735	19.6014	0.00039969	0.0118546
AT5G56100	1.91255	2.97462	59.3569	7.67183e-07	7.28004e-05
AT5G10605	1.91043	1.52214	23.3602	0.000171487	0.00611339
AT1G69530	1.90539	6.82774	80.6582	9.80202e-08	1.34657e-05
AT2G05160	1.90117	2.27807	40.224	8.70969e-06	0.000559619
AT3G54500	1.90018	6.0635	68.3701	6.92275e-07	6.7247e-05
AT3G47430	1.8967	3.80085	74.6845	1.65993e-07	2.12064e-05
AT2G32100	1.89328	4.15397	82.5845	8.32863e-08	1.17868e-05
AT5G58120	1.88425	0.810113	16.7112	0.000819201	0.0203918
AT4G10120	1.88029	5.46642	78.6895	1.1617e-07	1.53799e-05
AT4G00050	1.88026	2.10008	33.7773	2.40146e-05	0.00126056
AT2G17036	1.87954	0.69345	15.2406	0.00121199	0.0278072
AT3G02170	1.87816	4.15421	68.708	2.91564e-07	3.37075e-05
AT1G68190	1.87679	4.74932	88.7491	5.04905e-08	7.96997e-06
AT5G49700	1.87563	0.897014	13.511	0.00201073	0.0403535
AT5G46490	1.87182	2.24583	33.1987	2.64748e-05	0.0013435
AT2G18300	1.87126	5.29629	93.8227	3.41802e-08	5.6394e-06
AT3G26510	1.86951	4.33531	79.2826	1.10333e-07	1.48466e-05
AT2G37950	1.868	1.57285	25.1866	0.000117146	0.00451438
AT1G12520	1.86387	4.93183	74.5309	1.68334e-07	2.14221e-05
AT3G13750	1.86139	7.35359	94.4253	3.26721e-08	5.47308e-06
AT5G16030	1.86064	6.97939	82.7815	8.19254e-08	1.16551e-05
AT1G72030	1.84868	4.60949	80.5456	9.89678e-08	1.35392e-05
AT1G06570	1.84861	4.56148	86.6522	5.96576e-08	9.15298e-06
AT5G45820	1.84826	4.63575	84.3012	7.22264e-08	1.07304e-05
AT3G06145	1.84478	2.14883	35.7617	1.7336e-05	0.000972979
AT4G38700	1.84475	1.35435	22.0026	0.000230425	0.00757311
AT3G12710	1.83544	3.44578	69.0985	2.80689e-07	3.26804e-05
AT5G21170	1.83237	4.17336	82.7705	8.2001e-08	1.16551e-05
AT4G05070	1.8312	4.88357	27.9738	0.00137035	0.0305658
AT1G15740	1.82645	5.56902	83.1238	7.96196e-08	1.14656e-05
AT3G11110	1.82082	1.90543	29.4882	5.09675e-05	0.00229865
AT1G29430	1.81762	1.7108	21.5138	0.000256986	0.00823986
AT4G35770	1.81728	3.78305	28.6941	0.00067194	0.0174816
AT3G18773	1.81586	1.97807	27.8105	6.98021e-05	0.00292323
AT1G76800	1.81267	2.43955	34.5986	2.09511e-05	0.00112963
AT4G12690	1.81046	1.87571	23.2953	0.000173881	0.00616492
AT5G64410	1.80922	3.8921	65.8146	3.88607e-07	4.23891e-05
AT5G54470	1.80899	1.81273	24.6607	0.000130494	0.00489778
AT1G37130	1.80629	8.19586	61.7211	2.59659e-06	0.000202023
AT1G79700	1.80428	2.72911	49.6121	2.41608e-06	0.000189778
AT3G52720	1.80209	4.31909	75.8075	1.49949e-07	1.9307e-05
AT5G18670	1.79593	3.54463	65.8577	3.8692e-07	4.23891e-05
AT4G37560	1.79308	3.01389	45.2265	4.28952e-06	0.000304844
AT5G26200	1.79169	1.933	29.0162	5.56145e-05	0.00244443
AT1G80760	1.78256	3.59948	64.9166	4.25744e-07	4.49467e-05
AT1G18020	1.78047	3.59294	27.9721	0.00060354	0.0162267
AT4G12980	1.77157	5.06716	84.065	7.36454e-08	1.0843e-05
AT1G29440	1.76287	1.7761	21.5364	0.000255686	0.00822228
AT2G41990	1.75695	1.6166	23.1408	0.000179742	0.00629825
AT3G27690	1.75615	10.785	116.963	7.06926e-09	1.64231e-06
AT2G21320	1.74204	2.94845	50.9035	2.05554e-06	0.000165416
AT5G54510	1.73931	5.17059	72.2044	2.08727e-07	2.56671e-05
AT5G13770	1.73787	5.66338	82.4532	8.42081e-08	1.18154e-05
AT5G08030	1.73188	1.2253	18.9438	0.000467958	0.0133837
AT3G09600	1.72956	1.83086	24.2302	0.000142699	0.00527022
AT1G68238	1.72726	2.56338	41.6443	7.07817e-06	0.000474281
AT2G45170	1.71897	4.735	72.4876	2.03271e-07	2.51849e-05
AT5G59080	1.7161	4.3549	74.9728	1.61699e-07	2.07385e-05
AT5G04120	1.7071	2.12302	20.9726	0.000414423	0.0121706
AT5G06630	1.70527	2.09735	25.4699	0.000110598	0.0043178
AT5G06640	1.69673	2.94726	21.3714	0.00129611	0.0292074
AT1G11260	1.68183	5.87413	78.7018	1.16046e-07	1.53799e-05
AT5G02840	1.6813	5.06518	74.071	1.75567e-07	2.21663e-05
AT5G25140	1.66303	1.41136	16.9542	0.000769259	0.0194401
AT4G08410	1.66066	2.38044	28.5276	6.09315e-05	0.00263232
AT5G39660	1.66059	2.33634	30.3459	4.35979e-05	0.00202755
AT5G44260	1.65677	1.65093	21.7653	0.000242912	0.00790438
AT3G15354	1.6536	4.55396	38.9227	6.83913e-05	0.00288624
AT1G15830	1.64974	2.77451	34.2398	2.22319e-05	0.00118497
AT1G44446	1.64444	7.55624	74.0313	1.76207e-07	2.21663e-05
AT5G03555	1.63684	3.74751	52.0925	1.77627e-06	0.000146902
AT5G18630	1.62882	4.66454	69.7701	2.63033e-07	3.11774e-05
AT3G15770	1.6286	2.90487	35.3074	1.86574e-05	0.00103128
AT1G77210	1.62506	3.09845	48.4567	2.79966e-06	0.00021377
AT5G57780	1.61915	2.74576	36.8149	1.46581e-05	0.000850298
AT2G47750	1.61913	2.73895	33.8895	2.3568e-05	0.00124238
AT1G14700	1.61561	4.70469	65.8191	3.88433e-07	4.23891e-05
AT2G21210	1.61243	4.27174	44.7151	9.7884e-06	0.000613326
AT1G09390	1.61205	3.75269	58.2068	8.7134e-07	8.15063e-05
AT1G01390	1.60978	1.82217	21.1572	0.000278536	0.00881036
AT3G22420	1.60964	3.5092	55.5978	1.1719e-06	0.000104557
AT5G02020	1.59664	2.35122	29.6971	4.9052e-05	0.00223374
AT3G06390	1.59483	2.83606	37.077	1.40661e-05	0.000824701
AT4G16980	1.59141	6.55982	51.1738	2.73342e-06	0.000210672
AT4G14060	1.5891	2.22435	15.7406	0.00209352	0.0416287
AT1G72930	1.58803	4.58072	59.7629	7.33818e-07	7.02433e-05
AT2G18700	1.58164	4.71171	66.3772	3.67199e-07	4.05935e-05
AT5G39080	1.58	3.89896	55.3707	1.20316e-06	0.000106191
AT2G24980	1.57953	2.88729	33.3102	2.59794e-05	0.00132245
AT4G38960	1.57629	2.06584	21.051	0.000285343	0.00896525
AT3G13065	1.57373	1.89362	18.3755	0.000537657	0.0148352
AT5G47560	1.57237	5.50892	66.5845	3.59649e-07	4.00283e-05
AT5G22920	1.56719	4.6879	54.5442	1.32501e-06	0.000115702
AT3G51895	1.55772	2.8278	32.1695	3.15837e-05	0.00155238
AT1G03440	1.55651	3.95708	57.2136	9.74164e-07	8.9094e-05
AT4G28240	1.54918	4.5487	46.4641	5.94124e-06	0.000404707
AT4G13390	1.54905	2.11788	21.4702	0.000259518	0.00831292
AT3G10420	1.54157	6.46626	55.3813	1.20167e-06	0.000106191
AT1G16260	1.53899	2.77514	30.3256	4.3758e-05	0.00203211
AT1G66330	1.53833	5.08331	65.4914	4.01535e-07	4.35103e-05
AT1G21140	1.53362	1.77694	20.8321	0.000299968	0.00937094
AT3G58850	1.52607	2.16526	23.4192	0.000169341	0.00606982
AT4G39770	1.51914	3.16177	43.7705	5.23851e-06	0.000362861
AT1G11070	1.50933	1.69853	18.6132	0.000507174	0.0142691
AT5G37990	1.50391	5.0737	30.9489	0.000228062	0.0075032
AT1G14430	1.50308	2.16564	18.1728	0.000656787	0.0172239
AT1G25230	1.50109	4.0391	47.3913	3.21484e-06	0.000239349
AT1G29510	1.49977	1.75648	18.5786	0.000511486	0.014329
AT3G07010	1.4985	4.30815	45.5527	4.1044e-06	0.000293594
AT4G26320	1.49818	2.1269	20.2779	0.000340923	0.0104029
AT5G53970	1.48692	3.7913	42.3805	6.36956e-06	0.000430312
AT1G67050	1.48517	2.74688	31.4151	3.60339e-05	0.00171962
AT5G42600	1.48089	2.72867	25.4256	0.00012919	0.00487552
AT3G13062	1.47748	4.43786	58.3865	8.54063e-07	8.01185e-05
AT1G18773	1.47229	1.89288	20.1139	0.000354217	0.0107288
AT4G36540	1.47044	4.66838	56.7444	1.02743e-06	9.3187e-05
AT4G24230	1.45811	3.41023	40.6989	8.1213e-06	0.00052593
AT3G63110	1.45657	2.92259	33.5918	2.47742e-05	0.00128909
AT1G71530	1.45602	1.39102	13.7746	0.0018279	0.0374611
AT1G07803	1.44901	1.91904	20.2783	0.000340891	0.0104029
AT5G52900	1.4487	2.69754	27.1074	7.99333e-05	0.00326019
AT3G04140	1.44801	3.13757	38.4986	1.12879e-05	0.00069016
AT2G03530	1.44659	2.81677	33.514	2.51011e-05	0.00129495
AT1G33240	1.44555	5.53233	54.3927	1.34883e-06	0.000117159
AT5G25280	1.4443	5.59213	54.029	1.40796e-06	0.000121258
AT1G02340	1.44402	1.12834	12.6658	0.0025319	0.0479625
AT2G40000	1.43879	3.7886	43.1344	5.7255e-06	0.000391636
AT1G26945	1.43671	2.90373	34.0719	2.28616e-05	0.00121262
AT2G29320	1.43392	3.93439	46.3329	3.69695e-06	0.00026914
AT1G10640	1.43221	4.55376	46.802	3.47389e-06	0.000255164
AT1G78460	1.42969	4.8627	48.9611	2.62437e-06	0.000203702
AT3G59060	1.42736	5.61434	45.2932	4.25089e-06	0.000302754
AT5G06790	1.42707	1.6816	15.548	0.0011149	0.0260167
AT5G56850	1.42691	4.82896	35.9769	3.9139e-05	0.00184744
AT1G73330	1.42566	7.55814	37.8698	3.22872e-05	0.00157455
AT1G76110	1.42325	4.60543	53.1299	1.56708e-06	0.00013159
AT3G07540	1.42251	3.56823	38.9997	1.04602e-05	0.000650453
AT5G67420	1.42106	5.61469	57.077	9.89351e-07	9.02316e-05
AT1G14240	1.41978	2.87026	33.3953	2.56087e-05	0.00131172
AT4G17810	1.41894	3.68573	41.1834	7.56656e-06	0.000497861
AT4G00750	1.41772	3.59434	40.8352	7.96071e-06	0.000518599
AT4G04955	1.41108	3.87195	39.8749	9.17273e-06	0.000580626
AT1G20190	1.40909	4.64384	53.4433	1.50943e-06	0.000128391
AT5G67385	1.40393	5.67594	51.3952	1.93447e-06	0.000157604
AT2G24545	1.40321	2.82197	32.6401	2.91218e-05	0.00144653
AT4G01330	1.39888	4.57774	54.05	1.40447e-06	0.000121258
AT5G42760	1.39862	2.02857	16.2842	0.00091605	0.0224118
AT2G20750	1.39836	3.51932	32.6798	3.04378e-05	0.0015028
AT5G64840	1.3947	7.80253	53.2062	1.55282e-06	0.000130727
AT1G03870	1.39359	4.61711	49.2763	2.52111e-06	0.000197085
AT3G07350	1.3935	3.43801	36.2523	1.60256e-05	0.000911905
AT1G07180	1.39005	5.24872	52.6659	1.65702e-06	0.000138788
AT2G26975	1.38916	3.76941	36.7402	1.48319e-05	0.000858863
AT5G04490	1.38783	4.79452	51.3302	1.95e-06	0.000158476
AT5G18140	1.38706	4.53518	51.7949	1.84194e-06	0.000151191
AT1G80180	1.38287	4.56234	48.2065	2.89148e-06	0.000219252
AT1G75380	1.38227	7.68495	51.3085	1.95523e-06	0.000158509
AT4G27260	1.37975	4.06316	45.4714	4.1497e-06	0.000296189
AT2G42900	1.3776	2.03901	19.8652	0.000375515	0.0112596
AT3G52430	1.37713	3.26297	36.9776	1.42872e-05	0.000834682
AT1G67910	1.37396	2.55324	17.9854	0.00080819	0.0201943
AT1G34760	1.37298	3.17251	25.3961	0.000161002	0.00584107
AT2G24240	1.37157	1.95204	15.235	0.00121384	0.0278115
AT1G76720	1.36903	2.1144	18.6275	0.000505402	0.0142315
AT2G47440	1.36861	4.5827	43.3812	5.53079e-06	0.000381497
AT5G67190	1.35856	2.11169	19.6034	0.000399498	0.0118546
AT1G26800	1.35832	2.30689	18.2173	0.000559079	0.0152714
AT4G30110	1.35577	2.4709	23.0558	0.000183057	0.00639192
AT2G45180	1.35188	8.32051	46.9665	3.39932e-06	0.000251374
AT2G41290	1.35055	2.43677	22.6664	0.000199163	0.00681867
AT1G70880	1.35032	2.0364	18.8297	0.000481095	0.0137116
AT2G46220	1.35023	6.14194	46.6098	3.56341e-06	0.000259994
AT3G45680	1.34905	2.34699	20.4225	0.000329659	0.0101062
AT1G78270	1.3486	2.45974	21.5648	0.000254061	0.00817886
AT4G28270	1.34141	2.56304	23.2906	0.000174059	0.00616492
AT2G22980	1.3406	4.0481	44.3025	4.86685e-06	0.000339264
AT4G13830	1.33666	5.27463	45.9085	3.91261e-06	0.000281717
AT3G59400	1.33526	7.03975	47.7637	3.06234e-06	0.000229034
AT5G56860	1.33455	3.87434	38.837	1.07211e-05	0.00066291
AT3G17640	1.33432	3.21795	33.4543	2.53546e-05	0.00130073
AT4G14560	1.33396	2.72575	25.684	0.000105921	0.00414999
AT5G66330	1.33024	1.95837	17.098	0.00074132	0.0188097
AT5G23730	1.32891	1.89316	17.0068	0.000758907	0.0192114
AT4G32190	1.32582	4.73413	45.7469	3.99847e-06	0.000287269
AT5G41050	1.32566	3.51304	33.4776	2.52555e-05	0.00129767
AT3G54590	1.32175	4.40258	25.0105	0.000412848	0.0121461
AT3G44630	1.32101	4.51719	39.5795	9.58619e-06	0.000601804
AT3G58490	1.32051	3.86778	41.3974	7.33526e-06	0.000485562
AT4G27030	1.31826	3.86507	40.7167	8.10008e-06	0.000525593
AT1G26220	1.31789	3.91131	22.312	0.000609017	0.0162804
AT1G66130	1.3061	4.51055	47.2432	3.27786e-06	0.000242939
AT1G15175	1.30407	2.09155	15.1766	0.00123338	0.0281023
AT5G62130	1.30034	3.76868	37.1417	1.3924e-05	0.000820763
AT3G58120	1.29844	4.17858	43.2706	5.61711e-06	0.000386133
AT1G18330	1.29524	4.15487	36.6123	1.51348e-05	0.000873324
AT1G54740	1.29395	2.81439	18.0132	0.000886986	0.0217656
AT4G04630	1.29349	1.85028	14.6499	0.00142654	0.0314345
AT3G23880	1.29256	2.22805	18.3962	0.000534915	0.014806
AT3G54580	1.2868	5.33196	25.6884	0.000321584	0.00990485
AT1G57980	1.28433	1.89723	16.0557	0.00097312	0.0233991
AT1G18620	1.28397	5.34378	40.5625	8.28556e-06	0.000534459
AT1G52190	1.28181	4.41192	39.7869	9.29372e-06	0.000586809
AT3G16240	1.27914	8.00789	50.115	2.26784e-06	0.000179789
AT4G28080	1.27591	8.38817	21.8837	0.00119614	0.0275213
AT5G15780	1.27514	6.13033	41.9432	6.78034e-06	0.000456186
AT2G28200	1.27508	1.90361	12.86	0.00238904	0.045871
AT3G63470	1.27348	1.92577	15.8945	0.0010158	0.024133
AT5G65730	1.27336	4.32963	42.6818	6.10292e-06	0.000414859
AT5G01015	1.2722	2.95808	26.6415	8.75538e-05	0.00353152
AT2G26080	1.26921	8.1581	29.6343	0.000136296	0.00508079
AT3G55240	1.26867	4.52083	41.242	7.50246e-06	0.000494635
AT4G35090	1.26708	8.58767	50.1765	2.25043e-06	0.000179341
AT1G08900	1.26343	3.05384	29.6703	4.92928e-05	0.00224159
AT5G61590	1.26267	4.7178	30.2026	7.06546e-05	0.0029514
AT3G24460	1.26262	1.77862	14.3835	0.00153706	0.0332094
AT5G24580	1.26225	2.08885	16.561	0.000851889	0.0209986
AT2G05070	1.26221	11.5165	67.2217	3.37509e-07	3.80805e-05
AT5G15600	1.26117	1.93078	14.3409	0.00155561	0.03347
AT1G09750	1.25996	7.36303	36.3192	1.58558e-05	0.000903807
AT3G15115	1.2576	2.38743	18.3364	0.000542865	0.0149529
AT2G02950	1.25221	3.17488	21.7572	0.000308219	0.0095831
AT4G30410	1.25148	2.33531	19.2302	0.000436731	0.0126896
AT1G75180	1.25005	4.64855	43.1495	5.71337e-06	0.000391622
AT1G71970	1.24932	3.31808	29.0174	5.56015e-05	0.00244443
AT3G01490	1.24679	4.81831	37.3479	1.34822e-05	0.000797585
AT1G57990	1.24608	3.62906	33.819	2.38476e-05	0.00125479
AT4G01460	1.24267	2.97767	22.1739	0.000221858	0.0073653
AT1G21920	1.24243	4.71471	42.8994	5.91805e-06	0.000403965
AT4G16780	1.23963	2.34671	19.4024	0.000419085	0.0122637
AT5G48545	1.23946	4.17832	35.0304	1.95185e-05	0.00106631
AT5G58870	1.23931	5.71517	34.7605	2.04006e-05	0.00110348
AT4G33660	1.23829	3.1699	28.3764	6.26908e-05	0.00269665
AT5G25130	1.23821	1.91389	14.8399	0.00135319	0.0302445
AT5G44680	1.23631	5.3731	41.63	7.09278e-06	0.000474292
AT1G67400	1.22893	2.36118	16.6407	0.000834365	0.0206285
AT1G49010	1.2274	4.34869	36.3197	1.58546e-05	0.000903807
AT5G24210	1.22609	2.80247	24.6595	0.000130526	0.00489778
AT5G19120	1.22581	4.82264	41.2531	7.49037e-06	0.000494635
AT1G44000	1.22227	6.43132	41.405	7.32718e-06	0.000485562
AT4G22475	1.21763	6.23403	31.9615	3.48478e-05	0.00167133
AT2G01520	1.21686	6.30014	20.2966	0.00114842	0.0266473
AT1G14960	1.21646	2.50814	15.4183	0.00124419	0.0282703
AT5G60680	1.2158	5.09486	34.7921	2.02951e-05	0.0011014
AT3G08940	1.21475	11.002	50.0891	2.27524e-06	0.000179789
AT1G62960	1.21183	4.66721	35.7746	1.73e-05	0.000972624
AT4G16860	1.21123	5.11985	23.4729	0.000418166	0.0122477
AT1G10740	1.21062	4.2652	33.5954	2.47594e-05	0.00128909
AT4G34220	1.2093	5.65273	21.8742	0.000705421	0.0181656
AT4G37550	1.20867	5.41964	39.6052	9.54936e-06	0.000601793
AT3G47500	1.20222	5.42092	40.0702	8.91032e-06	0.000570227
AT4G17460	1.19643	3.70219	32.0768	3.20959e-05	0.0015705
AT5G55970	1.19544	2.67424	19.2565	0.000433981	0.0126208
AT1G11700	1.19226	3.3218	29.1639	5.41105e-05	0.00240192
AT2G27385	1.19066	7.19499	38.7359	1.08871e-05	0.000669392
AT5G60660	1.18847	2.67519	21.6129	0.000251334	0.00812211
AT4G12510	1.18533	3.89926	17.5093	0.00163616	0.0346804
AT2G05100	1.18428	11.4699	59.6191	7.45447e-07	7.1149e-05
AT2G36800	1.18302	2.50107	14.893	0.00136249	0.030411
AT5G35970	1.18232	8.12202	31.1072	5.06756e-05	0.00229178
AT2G39570	1.17721	5.07313	37.1615	1.38809e-05	0.000819699
AT3G13040	1.17342	5.3582	37.3972	1.3379e-05	0.000792912
AT2G33830	1.17186	6.25764	30.3164	4.38311e-05	0.00203264
AT4G24050	1.17137	2.11406	13.819	0.00180471	0.0372433
AT1G22330	1.16886	2.89066	22.4576	0.000208448	0.00704462
AT3G27350	1.16843	4.19722	32.0398	3.23027e-05	0.00157455
AT5G14740	1.16702	9.4096	45.69	4.02918e-06	0.000288843
AT2G40020	1.1652	3.24408	22.1691	0.000222096	0.00736575
AT3G60390	1.16038	3.70612	28.3496	6.30088e-05	0.00270427
AT3G62070	1.16023	1.99368	13.7542	0.00183864	0.0376359
AT4G26520	1.15854	5.19571	32.917	2.77743e-05	0.00139437
AT4G37540	1.15579	3.97614	30.596	4.16808e-05	0.0019439
AT5G20250	1.15507	4.9959	36.4018	1.56487e-05	0.000895112
AT1G51400	1.15385	8.4749	37.6202	1.29226e-05	0.00077425
AT1G06080	1.15226	3.12416	23.1679	0.000178699	0.00628856
AT4G15230	1.15214	2.99409	16.7109	0.00103227	0.0244149
AT1G63880	1.15122	4.57533	30.1844	4.48888e-05	0.0020729
AT3G06750	1.15083	3.79106	27.4164	7.52898e-05	0.00308999
AT1G76240	1.15047	3.16953	25.063	0.000120139	0.0046027
AT2G28110	1.14615	2.40905	14.193	0.00162202	0.0344921
AT1G56720	1.14496	3.75586	29.1196	5.45571e-05	0.0024129
AT5G38140	1.14096	2.80603	20.4359	0.000328638	0.0100937
AT1G58290	1.14001	8.40715	38.0227	1.21426e-05	0.000734215
AT4G16880	1.13909	4.61931	34.3074	2.19841e-05	0.00117366
AT1G48750	1.13871	4.63485	31.8159	3.35878e-05	0.00162175
AT5G59030	1.1378	4.78016	35.3284	1.85939e-05	0.00103124
AT4G29905	1.13497	5.98952	23.1945	0.000328994	0.0100952
AT1G18460	1.13282	4.53386	25.6396	0.000139486	0.00516901
AT5G03150	1.13074	2.56075	16.0565	0.000972931	0.0233991
AT3G53830	1.13046	3.27976	25.3804	0.000112622	0.00438491
AT5G57625	1.12869	2.76861	17.2013	0.000721965	0.0184326
AT1G16720	1.12693	7.34877	33.1464	2.67109e-05	0.00135131
AT1G01240	1.12257	4.40742	33.1091	2.68806e-05	0.00135572
AT3G49790	1.12248	2.49126	14.2063	0.00161595	0.0344298
AT1G63800	1.12236	4.87746	29.2844	5.29182e-05	0.00236712
AT3G01690	1.12208	6.20176	36.0164	1.66412e-05	0.000938799
AT5G11420	1.12092	6.4311	35.397	1.83881e-05	0.00102328
AT4G14540	1.11983	4.37641	30.5978	4.16669e-05	0.0019439
AT2G15080	1.10833	3.01749	21.3361	0.000267482	0.00851817
AT5G01240	1.10756	4.61595	29.1266	5.44858e-05	0.0024129
AT1G56220	1.10742	7.38482	25.1906	0.000161848	0.0058653
AT1G21270	1.10536	3.33591	22.4554	0.000208552	0.00704462
AT1G65590	1.10486	4.68	27.501	7.40723e-05	0.00305607
AT4G18220	1.10393	2.33809	14.0627	0.00168318	0.0352892
AT1G72820	1.10371	4.00931	29.424	5.15729e-05	0.00231958
AT3G26890	1.10316	5.05908	32.6594	2.90253e-05	0.00144392
AT2G34430	1.09896	11.949	55.7965	1.14532e-06	0.000102744
AT4G16520	1.0965	6.31472	28.3715	6.27491e-05	0.00269665
AT2G04690	1.0925	4.54022	28.9217	5.66005e-05	0.00247123
AT1G70940	1.0886	5.38005	27.4997	7.40911e-05	0.00305607
AT4G38840	1.08589	4.31836	26.0972	9.75106e-05	0.00386196
AT1G52870	1.08219	6.9358	31.9362	3.28905e-05	0.00159512
AT1G08570	1.08194	5.47877	30.9448	3.91624e-05	0.00184744
AT3G26310	1.08125	3.17735	23.1355	0.000179946	0.00629868
AT1G72300	1.08113	3.29235	15.8048	0.00146096	0.0319172
AT4G19530	1.08095	4.89328	27.1789	7.88299e-05	0.00322721
AT3G13980	1.08025	2.85326	17.3581	0.00069366	0.0179613
AT5G67390	1.07888	3.46173	22.7644	0.000194966	0.00670997
AT5G18650	1.07841	5.20957	32.676	2.89433e-05	0.00144339
AT5G63190	1.07399	5.53853	31.0463	3.84624e-05	0.00181965
AT2G45530	1.07001	2.58934	16.7526	0.000810423	0.0202347
AT3G48310	1.06876	3.13296	15.2627	0.00148287	0.0322787
AT1G79060	1.06862	2.56217	15.4537	0.00114371	0.0265757
AT2G46450	1.06742	4.4134	25.8236	0.000102992	0.00404005
AT5G61270	1.06741	4.32888	26.907	8.31153e-05	0.00336904
AT1G21050	1.06695	3.33923	23.9175	0.000152368	0.00558554
AT1G54970	1.06322	2.30154	13.572	0.00193803	0.0391818
AT5G02230	1.06179	4.27276	20.7491	0.000407328	0.012016
AT5G47040	1.06156	6.72995	30.0095	4.63357e-05	0.00212775
AT5G37540	1.06087	2.60887	16.6688	0.000828283	0.02054
AT5G43630	1.05964	4.80998	27.0767	8.04109e-05	0.00327154
AT4G13575	1.05816	3.97645	24.808	0.00012659	0.00480502
AT1G21000	1.05156	3.15085	18.4322	0.000530198	0.0147027
AT5G10150	1.04936	3.16713	20.053	0.000359302	0.0108728
AT3G12610	1.04842	5.47133	29.5389	5.04951e-05	0.00228677
AT3G12150	1.04246	3.6847	22.8852	0.000189927	0.0065733
AT3G10740	1.04072	5.70293	25.3703	0.000112851	0.00438491
AT4G38420	1.03975	4.08892	23.2942	0.000173924	0.00616492
AT5G59750	1.0369	4.34642	28.7338	5.86205e-05	0.00255048
AT5G42530	1.0334	4.47555	23.3213	0.000172916	0.00615206
AT4G38690	1.0324	4.48201	22.7865	0.000200984	0.00686472
AT2G21970	1.03069	4.87591	28.9302	5.65106e-05	0.002471
AT1G08830	1.02829	6.98794	24.9502	0.000122946	0.00469929
AT1G42550	1.02605	5.17264	29.3185	5.25856e-05	0.00235831
AT3G49650	1.0234	3.50808	18.1687	0.000565858	0.0153671
AT2G36220	1.02159	2.87951	17.8494	0.000612733	0.0163427
AT1G21500	1.02015	7.67052	28.6924	5.90764e-05	0.00256568
AT1G70710	1.02004	4.89626	24.9292	0.000123476	0.00471405
AT5G44020	1.01954	6.92749	27.9029	6.85815e-05	0.00289055
AT3G11090	1.01872	3.61901	23.3205	0.000172947	0.00615206
AT5G38210	1.01826	2.54637	14.6121	0.00144164	0.0316612
AT4G34150	1.01747	4.31982	27.8849	6.88172e-05	0.00289676
AT3G44610	1.01727	2.76284	15.4358	0.00114929	0.0266486
AT1G61380	1.01668	3.21619	18.3046	0.000547136	0.0150327
AT2G31560	1.01624	3.57255	22.3821	0.000211926	0.00714391
AT1G07570	1.0147	3.6999	23.15	0.000179387	0.00629253
AT5G22500	1.01405	4.46862	23.0327	0.000183973	0.00641229
AT1G21830	1.012	3.09826	18.1729	0.000565268	0.0153671
AT3G09275	1.01185	5.69532	18.5634	0.000835557	0.0206425
AT2G17780	1.01018	3.28415	17.7997	0.000620421	0.0164808
AT4G20170	1.00914	3.37088	21.9218	0.000234597	0.00765658
AT4G16480	1.00884	3.01714	17.5898	0.000654079	0.0171803
AT2G18560	1.00591	3.44398	19.2138	0.000438457	0.0127172
AT3G06780	1.00499	3.70686	18.0088	0.000604925	0.0162267
AT1G45165	1.00284	2.53844	13.0995	0.00222534	0.0435167
AT5G15580	1.00193	4.24219	22.2101	0.000220097	0.00732164
AT5G44530	1.00168	4.42001	23.15	0.000179386	0.00629253
AT3G03870	1.00102	3.83564	20.1426	0.000351849	0.0106681
