# Supplementary material for: High-throughput capture of transcription factor-driven epigenome dynamics using PHILO ChIP-seq
Source: Nucleic Acids Res. 2024 Nov 26;52(22):e105. doi: 10.1093/nar/gkae1123 (PMC11662648; doi:10.1093/nar/gkae1123)
Supplement: gkae1123_Supplemental_Files [file gkae1123_supplemental_files.zip › Supplementary Table 3.xlsx]

## Sheet: MYC2 core genes
Supplementary Table 3 List of MYC2 core genes
179 genes
AGI Code	gene name
AT1G06160	ORA59
AT1G07050	FITNESS
AT1G08920	ESL1
AT1G14250
AT1G16060	ADAP
AT1G17380	JAZ5
AT1G17420	LOX3
AT1G18710	MYB47
AT1G19180	JAZ1
AT1G19670	CLH1
AT1G20510	OPCL1
AT1G23850
AT1G24070	CSLA10
AT1G25422
AT1G28050	BBX13
AT1G28480	GRX480
AT1G29330	ERD2
AT1G30135	JAZ8
AT1G31550
AT1G32640	MYC2
AT1G43160	RAP2.6
AT1G44350	ILL6
AT1G51760	IAR3
AT1G52000
AT1G52030	MBP2
AT1G52040	MBP1
AT1G52400	BGLU18
AT1G52410	TSA1
AT1G52890	NAC019
AT1G53885	linoleate 9S-lipoxygenase-5
AT1G53903	linoleate 9S-lipoxygenase-4
AT1G54010	GLL23
AT1G54020
AT1G54050	HSP17.4B
AT1G56650	PAP1
AT1G58200	MSL3
AT1G60260	NA
AT1G60270	BGLU6
AT1G61065
AT1G61610
AT1G61800	GPT2
AT1G61890
AT1G64200	VHA-E3
AT1G65890	AAE12
AT1G66760
AT1G67070	DIN9
AT1G68600
AT1G69370	CM3
AT1G69890	DUF569
AT1G70700	TIFY7
AT1G70820
AT1G72120	NPF5.14
AT1G72180	CEPR2
AT1G72520	LOX4
AT1G73210
AT1G74430	MYB95
AT1G74950	TIFY10B
AT1G76590	PLATZ2
AT1G76790	IGMT5
AT1G79310	ATMC7
AT1G80110	PP2-B11
AT1G80120
AT2G03980
AT2G04080
AT2G06050	OPR3
AT2G14750	APK
AT2G18620	GGPPS2
AT2G22200	ERF56
AT2G22330	CYP79B3
AT2G22760
AT2G22770	NAI1
AT2G24850	TAT3
AT2G27310
AT2G27690	CYP94C1
AT2G32510	MAPKKK17
AT2G34600	JAZ7
AT2G34810	ATBBE16
AT2G38760	ANNAT3
AT2G39330	JAL23
AT2G39420	MAGL8
AT2G39770	CYT1
AT2G42760
AT2G43020	PAO2
AT2G43530
AT2G43550
AT2G44578	ATL89
AT2G44840	ERF13
AT2G46650	CB5-C
AT3G15500	NAC3
AT3G16470	JR1
AT3G16690	SWEET16
AT3G17860	JAZ3
AT3G22275	JAZ13
AT3G25760	AOC1
AT3G25770	AOC2
AT3G25780	AOC3
AT3G26330	CYP71B37
AT3G28220
AT3G28300	AT14A
AT3G44860	FAMT
AT3G45140	LOX2
AT3G47960	GTR1
AT3G48350	CEP3
AT3G50260	CEJ1
AT3G51660	MDL3
AT3G54990	SMZ
AT3G55970	JRG21
AT3G57520	SIP2
AT4G04840	MSRB6
AT4G10390
AT4G12030	BAT5
AT4G13410	ATCSLA15
AT4G14680	APS3
AT4G15210	BAM5
AT4G15440	HPL1
AT4G15765
AT4G16590	CSLA01
AT4G16740	TPS03
AT4G18440
AT4G19390
AT4G21910
AT4G23600	CORI3
AT4G24010	CSLG1
AT4G27070	TSB2
AT4G27560	UGT79B2
AT4G29700
AT4G30530	GGP1
AT4G31800	WRKY18
AT4G35720
AT4G35900	FD
AT4G36950	MAPKKK21
AT4G37140	MEE69
AT4G39030	EDS5
AT5G01840	OFP1
AT5G01850
AT5G02940	PEC1
AT5G05590	PAI2
AT5G05600	JAO2
AT5G05730	ASA1
AT5G07460	PMSR2
AT5G09980	PROPEP4
AT5G10300	MES5
AT5G12340
AT5G13220	JAZ10
AT5G14700
AT5G16190	CSLA11
AT5G17490	RGL3
AT5G19100
AT5G19110
AT5G23820	ML3
AT5G24290	MEB2
AT5G24420	PGL5
AT5G24780	VSP1
AT5G27380	GSH2
AT5G27520	PNC2
AT5G33290	XGD1
AT5G36220	CYP81D1
AT5G38120	4CL8
AT5G38130
AT5G38710	PDH2
AT5G40210	UMAMIT42
AT5G41120	ELT4
AT5G41620
AT5G42650	AOS
AT5G47240	NUDT8
AT5G48250	BBX8
AT5G48880	KAT5
AT5G52120	PP2-A14
AT5G52320	CYP96A4
AT5G53050
AT5G53420	CCT101
AT5G53750
AT5G54810	TSB1
AT5G59580	UGT76E1
AT5G60300	LecRK-I.9
AT5G62360	PMEI13
AT5G63450	CYP94B1
AT5G65280	GCL1
AT5G67480	BT4

## Sheet: mRNA 2-fold up
Supplementary Table 3 List of MYC2 core genes
edgeR analysis 2. RNA-seq (Col-0 ctrl rep1, rep2, rep3 vs Col-0 2 h JA rep1, rep2, rep3)
upregulated ≥ 2-fold (P ≤ 0.05)
AGI Code	logFC	logCPM	F	PValue	FDR
AT4G22510	-7.77298	1.23383	52.7223	1.42505e-11	3.18289e-09
AT1G51780	-7.28705	2.54644	174.093	2.206e-21	1.95756e-18
AT4G16590	-7.19051	4.06989	65.4704	0.000987713	0.0266034
AT1G66370	-6.92634	0.557224	21.9746	5.74291e-06	0.000345976
AT4G22495	-6.76395	0.315839	15.057	0.000330891	0.0106721
AT1G77240	-6.73996	0.344906	17.3228	5.05903e-05	0.00222658
AT4G04055	-6.37495	0.0255033	11.0745	0.00120408	0.0308855
AT1G12211	-6.333	0.181633	6.35106	0.0316631	0.314677
AT3G44860	-6.29626	7.12409	67.6163	0.000946532	0.0258333
AT1G70110	-6.24848	0.0943645	11.7359	0.000778527	0.0218473
AT2G22760	-6.23215	0.0702284	11.5156	0.000863596	0.0238674
AT1G08135	-6.2076	0.0850694	10.2768	0.00244892	0.053711
AT1G76640	-6.19011	2.76035	31.6494	0.0035879	0.071554
AT2G46670	-6.16729	-0.0739954	9.79798	0.00206548	0.046899
AT5G09595	-6.1308	0.0382082	7.9581	0.00989883	0.149086
AT2G46960	-6.12196	0.0245536	9.7979	0.00266945	0.0574311
AT1G32010	-6.08216	-0.0110841	9.70662	0.00243107	0.0533909
AT4G30662	-6.06614	-0.0634661	9.55992	0.00233425	0.0515749
AT1G71920	-6.05932	-0.011336	8.06733	0.00807938	0.129176
AT5G23970	-6.02847	-0.039254	9.1534	0.00332132	0.0676063
AT5G52090	-6.01666	-0.0473947	9.06592	0.00343726	0.0692145
AT3G44910	-5.96606	-0.0750527	7.8994	0.00753239	0.123409
AT2G42475	-5.93377	-0.105394	8.44315	0.00449956	0.0850024
AT5G28690	-5.93114	-0.105814	8.43523	0.00451425	0.0851817
AT3G59695	-5.92062	-0.105701	7.74378	0.00771091	0.125209
AT1G45100	-5.8799	-0.140382	8.06792	0.00535286	0.0968672
AT3G29450	-5.87162	-0.138465	7.53542	0.00817825	0.130221
AT1G49290	-5.86426	-0.143362	7.50179	0.00826819	0.131363
AT1G43100	-5.85154	-0.151799	7.44431	0.00842224	0.132946
AT5G15480	-5.81054	-0.178872	7.25096	0.00901114	0.139544
AT4G36925	-5.79182	-0.191164	7.15855	0.00933447	0.14271
AT3G29765	-5.77957	-0.199178	7.09616	0.00957212	0.145471
AT4G13985	-5.77166	-0.212322	7.32088	0.00770051	0.125209
AT5G43340	-5.75476	-0.215351	6.96937	0.0100839	0.150905
AT3G19600	-5.73473	-0.228357	6.86444	0.0105583	0.155523
AT3G10240	-5.71743	-0.249367	6.97165	0.00919386	0.141321
AT3G26270	-5.71743	-0.249367	6.97165	0.00919386	0.141321
AT1G01280	-5.71436	-0.249799	6.96342	0.00923226	0.141779
AT3G03430	-5.70862	-0.279098	6.83065	0.00978642	0.147596
AT1G78740	-5.69676	-0.252853	6.67878	0.0114767	0.163832
AT4G30040	-5.69676	-0.252853	6.67878	0.0114767	0.163832
AT3G22275	-5.69106	3.16987	21.0703	0.00891032	0.138716
AT4G22050	-5.65791	-0.287922	6.6254	0.0110022	0.15991
AT1G28500	-5.65471	-0.288356	6.61727	0.0110479	0.160432
AT4G36950	-5.61712	3.09884	22.4884	0.00791341	0.127301
AT3G27415	-5.61306	-0.362793	6.26418	0.0132901	0.182422
AT1G28020	-5.57331	-0.331164	6.07787	0.0153208	0.201014
AT4G08630	-5.57331	-0.331164	6.07787	0.0153208	0.201014
AT5G26050	-5.57331	-0.331164	6.07787	0.0153208	0.201014
AT4G16740	-5.56735	2.81708	16.4638	0.0138195	0.187263
AT5G07480	-5.54771	-0.365837	6.05684	0.0148787	0.196822
AT4G04030	-5.52622	-0.371861	5.98951	0.015438	0.201862
AT2G29780	-5.508	-0.372106	5.83863	0.0172956	0.217887
AT3G05245	-5.508	-0.372106	5.83863	0.0172956	0.217887
AT3G46300	-5.508	-0.372106	5.83863	0.0172956	0.217887
AT1G70840	-5.48161	-0.408016	5.87552	0.0164297	0.210718
AT2G46360	-5.48161	-0.408016	5.87552	0.0164297	0.210718
AT2G33420	-5.461	-0.411179	5.81806	0.0169556	0.215776
AT5G39440	-5.461	-0.411179	5.81806	0.0169556	0.215776
AT4G10290	-5.45828	-0.444725	5.85113	0.0166509	0.212932
AT5G40350	-5.45688	0.968645	28.6697	2.92248e-07	2.53176e-05
AT1G35750	-5.44016	-0.414339	5.67292	0.01884	0.229526
AT2G24320	-5.44016	-0.414339	5.67292	0.01884	0.229526
AT3G52330	-5.44016	-0.414339	5.67292	0.01884	0.229526
AT5G46025	-5.44016	-0.414339	5.67292	0.01884	0.229526
AT5G54450	-5.44016	-0.414339	5.67292	0.01884	0.229526
AT5G54550	-5.43728	-0.447924	5.8009	0.0171161	0.217029
AT1G34390	-5.4325	-0.419067	5.65439	0.0190252	0.231097
AT1G53885	-5.41469	3.93594	59.9023	0.00108907	0.0286747
AT1G53903	-5.41469	3.93594	59.9023	0.00108907	0.0286747
AT5G28210	-5.41229	-0.451566	5.69526	0.0181393	0.224997
AT2G47935	-5.40498	-0.612462	5.47568	0.0204758	0.243571
AT1G61540	-5.39454	-0.454312	5.64455	0.018653	0.22852
AT3G32920	-5.39454	-0.454312	5.64455	0.018653	0.22852
AT4G08691	-5.39454	-0.454312	5.64455	0.018653	0.22852
AT1G43145	-5.39075	-0.454758	5.63789	0.0187216	0.228783
AT1G60400	-5.39075	-0.454758	5.63789	0.0187216	0.228783
AT2G47040	-5.39075	-0.454758	5.63789	0.0187216	0.228783
AT3G49520	-5.39075	-0.454758	5.63789	0.0187216	0.228783
AT3G22072	-5.38925	-0.445592	5.55132	0.0200832	0.240128
AT1G08027	-5.36895	-0.457946	5.50316	0.0206021	0.244342
AT2G26050	-5.36895	-0.457946	5.50316	0.0206021	0.244342
AT2G30385	-5.36895	-0.457946	5.50316	0.0206021	0.244342
AT4G00260	-5.34336	-0.496131	5.55676	0.0195785	0.235035
AT1G73325	-5.33395	3.96102	370.364	5.9944e-25	7.56978e-22
AT2G21420	-5.32084	-0.499351	5.46006	0.0206536	0.24472
AT5G02055	-5.3124	-0.528326	5.47897	0.0204385	0.243313
AT1G19460	-5.31008	-0.493426	5.36554	0.0221607	0.255928
AT5G54330	-5.29862	-0.50027	5.3393	0.0224686	0.258121
AT2G26950	-5.29418	-0.538998	5.43134	0.0209846	0.247303
AT1G16760	-5.29402	-0.503017	5.32858	0.0225983	0.258167
AT1G51402	-5.29402	-0.503017	5.32858	0.0225983	0.258167
AT2G38590	-5.29402	-0.503017	5.32858	0.0225983	0.258167
AT3G48231	-5.29402	-0.503017	5.32858	0.0225983	0.258167
AT3G59170	-5.29402	-0.503017	5.32858	0.0225983	0.258167
AT4G05355	-5.29402	-0.503017	5.32858	0.0225983	0.258167
AT5G12090	-5.29402	-0.503017	5.32858	0.0225983	0.258167
AT5G27260	-5.29402	-0.503017	5.32858	0.0225983	0.258167
AT2G24850	-5.28363	4.60261	36.8645	0.00312525	0.064333
AT2G41590	-5.28165	-0.533731	5.40247	0.0213229	0.248967
AT3G22770	-5.27933	-0.511755	5.29485	0.023007	0.261019
AT5G22545	-5.23896	-0.546409	5.26597	0.023002	0.261019
AT1G06203	-5.21495	-0.549655	5.15128	0.0248397	0.274692
AT1G11925	-5.21495	-0.549655	5.15128	0.0248397	0.274692
AT1G20795	-5.21495	-0.549655	5.15128	0.0248397	0.274692
AT1G31400	-5.21495	-0.549655	5.15128	0.0248397	0.274692
AT4G06095	-5.21495	-0.549655	5.15128	0.0248397	0.274692
AT4G13090	-5.21495	-0.549655	5.15128	0.0248397	0.274692
AT4G19730	-5.21495	-0.549655	5.15128	0.0248397	0.274692
AT4G29970	-5.21495	-0.549655	5.15128	0.0248397	0.274692
AT5G56400	-5.21495	-0.549655	5.15128	0.0248397	0.274692
AT1G76290	-5.21467	-0.587216	5.24496	0.0232724	0.263447
AT1G04067	-5.20827	-0.593156	5.18428	0.0240725	0.269936
AT1G31740	-5.18584	-0.590958	5.18055	0.0241226	0.27022
AT1G78635	-5.18584	-0.590958	5.18055	0.0241226	0.27022
AT3G13820	-5.16094	-0.594238	5.0875	0.0254087	0.278639
AT3G46660	-5.15771	2.47423	20.354	0.00886079	0.138141
AT2G04810	-5.15656	-0.594694	5.08045	0.0255089	0.278992
AT4G22660	-5.15656	-0.594694	5.08045	0.0255089	0.278992
AT5G07575	-5.15656	-0.594694	5.08045	0.0255089	0.278992
AT3G46140	-5.14563	-0.603116	5.05352	0.025896	0.282098
AT1G16950	-5.13126	-0.597969	4.97293	0.027358	0.290225
AT1G17010	-5.13126	-0.597969	4.97293	0.027358	0.290225
AT1G24110	-5.13126	-0.597969	4.97293	0.027358	0.290225
AT1G31000	-5.13126	-0.597969	4.97293	0.027358	0.290225
AT1G63540	-5.13126	-0.597969	4.97293	0.027358	0.290225
AT2G06475	-5.13126	-0.597969	4.97293	0.027358	0.290225
AT2G16030	-5.13126	-0.597969	4.97293	0.027358	0.290225
AT3G06685	-5.13126	-0.597969	4.97293	0.027358	0.290225
AT3G54700	-5.13126	-0.597969	4.97293	0.027358	0.290225
AT4G16030	-5.13126	-0.597969	4.97293	0.027358	0.290225
AT4G31630	-5.13126	-0.597969	4.97293	0.027358	0.290225
AT5G27880	-5.13126	-0.597969	4.97293	0.027358	0.290225
AT5G38570	-5.13126	-0.597969	4.97293	0.027358	0.290225
AT2G14378	-5.12781	-0.599938	4.96551	0.0274715	0.291072
AT1G78400	-5.12147	-0.638154	4.99713	0.0267267	0.28724
AT1G19470	-5.10757	-0.648439	5.00443	0.0266176	0.286281
AT5G17590	-5.1051	-0.657102	4.95335	0.0273908	0.290479
AT3G27480	-5.0963	-0.681422	4.96732	0.0271769	0.290225
AT5G51250	-5.09547	-0.641469	4.94627	0.0274998	0.291165
AT4G03575	-5.09283	-0.61979	4.8921	0.0285956	0.297774
AT2G08775	-5.08306	-0.625301	4.87184	0.0289122	0.299456
AT1G61270	-5.07373	-0.644319	4.89629	0.0282826	0.296394
AT2G13295	-5.06911	-0.644779	4.88906	0.0283978	0.296748
AT2G37730	-5.06911	-0.644779	4.88906	0.0283978	0.296748
AT3G15440	-5.06911	-0.644779	4.88906	0.0283978	0.296748
AT3G16600	-5.06911	-0.644779	4.88906	0.0283978	0.296748
AT4G03830	-5.06911	-0.644779	4.88906	0.0283978	0.296748
AT4G13700	-5.06911	-0.644779	4.88906	0.0283978	0.296748
AT1G02813	-5.04238	-0.648085	4.78749	0.0302848	0.307465
AT1G06583	-5.04238	-0.648085	4.78749	0.0302848	0.307465
AT1G53820	-5.04238	-0.648085	4.78749	0.0302848	0.307465
AT3G10195	-5.04238	-0.648085	4.78749	0.0302848	0.307465
AT3G51700	-5.04238	-0.648085	4.78749	0.0302848	0.307465
AT5G07420	-5.04238	-0.648085	4.78749	0.0302848	0.307465
AT5G24950	-5.04238	-0.648085	4.78749	0.0302848	0.307465
AT5G39370	-5.04238	-0.648085	4.78749	0.0302848	0.307465
AT2G19960	-5.0409	-0.689186	4.85443	0.0289562	0.299722
AT5G28920	-5.0202	-0.660395	4.7418	0.0310599	0.311972
AT3G22333	-5.01741	-0.661942	4.73608	0.0311582	0.312562
AT3G61810	-5.01274	-0.683283	4.76923	0.0303797	0.307952
AT1G28430	-5.0087	-0.692997	4.78951	0.0300343	0.306532
AT5G07760	-5.00389	-0.69346	4.74929	0.0307235	0.310001
AT5G48750	-5.00389	-0.69346	4.74929	0.0307235	0.310001
AT4G06875	-5.00222	-0.736458	4.76477	0.0304563	0.308443
AT3G45790	-4.99801	-0.686826	4.73477	0.0309763	0.311595
AT4G07045	-4.98437	-0.680121	4.66908	0.0323289	0.318575
AT1G70335	-4.98398	-0.790307	4.62624	0.032937	0.322477
AT4G30770	-4.98084	-0.696339	4.6995	0.0315997	0.314589
AT5G35610	-4.98084	-0.696339	4.6995	0.0315997	0.314589
AT1G66490	-4.97596	-0.696802	4.69212	0.0317317	0.314757
AT1G75600	-4.97596	-0.696802	4.69212	0.0317317	0.314757
AT2G03160	-4.97596	-0.696802	4.69212	0.0317317	0.314757
AT2G43270	-4.97596	-0.696802	4.69212	0.0317317	0.314757
AT3G11980	-4.97596	-0.696802	4.69212	0.0317317	0.314757
AT3G27720	-4.97575	-0.684835	4.65164	0.0326428	0.320694
AT3G59070	-4.96997	-0.687987	4.63981	0.0328613	0.322359
AT1G06177	-4.94761	-0.700139	4.59594	0.0336738	0.324635
AT1G14315	-4.94761	-0.700139	4.59594	0.0336738	0.324635
AT1G35400	-4.94761	-0.700139	4.59594	0.0336738	0.324635
AT2G13463	-4.94761	-0.700139	4.59594	0.0336738	0.324635
AT3G04415	-4.94761	-0.700139	4.59594	0.0336738	0.324635
AT3G14385	-4.94761	-0.700139	4.59594	0.0336738	0.324635
AT3G16895	-4.94761	-0.700139	4.59594	0.0336738	0.324635
AT3G21860	-4.94761	-0.700139	4.59594	0.0336738	0.324635
AT3G49796	-4.94761	-0.700139	4.59594	0.0336738	0.324635
AT3G54240	-4.94761	-0.700139	4.59594	0.0336738	0.324635
AT3G58950	-4.94761	-0.700139	4.59594	0.0336738	0.324635
AT4G04632	-4.94761	-0.700139	4.59594	0.0336738	0.324635
AT4G09005	-4.94761	-0.700139	4.59594	0.0336738	0.324635
AT4G19940	-4.94761	-0.700139	4.59594	0.0336738	0.324635
AT4G25040	-4.94761	-0.700139	4.59594	0.0336738	0.324635
AT4G34170	-4.94761	-0.700139	4.59594	0.0336738	0.324635
AT5G34869	-4.94761	-0.700139	4.59594	0.0336738	0.324635
AT5G46940	-4.94761	-0.700139	4.59594	0.0336738	0.324635
AT5G46980	-4.94761	-0.700139	4.59594	0.0336738	0.324635
AT5G50345	-4.94761	-0.700139	4.59594	0.0336738	0.324635
AT2G13510	-4.94531	-0.74323	4.65565	0.0323932	0.31891
AT1G05317	-4.94389	-0.716646	4.62501	0.03296	0.322556
AT4G19800	-4.94029	-0.743698	4.64806	0.0325326	0.319948
AT5G39300	-4.93975	-0.704392	4.58048	0.0339694	0.326403
AT4G00140	-4.93325	-0.47266	4.91038	0.0280431	0.294731
AT5G36350	-4.92727	-0.748585	4.58702	0.0336775	0.324635
AT5G50770	-4.9162	-0.74661	4.56638	0.0340741	0.327025
AT1G49420	-4.9111	-0.747077	4.5901	0.0336187	0.324635
AT5G59580	-4.91017	0.680505	18.384	3.04092e-05	0.00143452
AT2G07625	-4.906	-0.747543	4.55125	0.0343681	0.328489
AT1G51490	-4.88147	-0.750451	4.50115	0.0353606	0.334099
AT3G63350	-4.88147	-0.750451	4.50115	0.0353606	0.334099
AT1G08417	-4.87629	-0.750917	4.49355	0.0355138	0.334392
AT2G06500	-4.87629	-0.750917	4.49355	0.0355138	0.334392
AT3G22710	-4.87629	-0.750917	4.49355	0.0355138	0.334392
AT3G29340	-4.87629	-0.750917	4.49355	0.0355138	0.334392
AT4G18110	-4.87629	-0.750917	4.49355	0.0355138	0.334392
AT4G32105	-4.87629	-0.750917	4.49355	0.0355138	0.334392
AT5G48140	-4.87629	-0.750917	4.49355	0.0355138	0.334392
AT4G10010	-4.8497	0.521442	12.0776	0.0012276	0.0313177
AT1G47300	-4.84612	-0.754286	4.40128	0.0375488	0.3436
AT1G69820	-4.84612	-0.754286	4.40128	0.0375488	0.3436
AT1G80133	-4.84612	-0.754286	4.40128	0.0375488	0.3436
AT2G02290	-4.84612	-0.754286	4.40128	0.0375488	0.3436
AT2G05900	-4.84612	-0.754286	4.40128	0.0375488	0.3436
AT2G07760	-4.84612	-0.754286	4.40128	0.0375488	0.3436
AT2G08645	-4.84612	-0.754286	4.40128	0.0375488	0.3436
AT2G23160	-4.84612	-0.754286	4.40128	0.0375488	0.3436
AT2G27940	-4.84612	-0.754286	4.40128	0.0375488	0.3436
AT2G39782	-4.84612	-0.754286	4.40128	0.0375488	0.3436
AT3G20690	-4.84612	-0.754286	4.40128	0.0375488	0.3436
AT3G45760	-4.84612	-0.754286	4.40128	0.0375488	0.3436
AT3G59845	-4.84612	-0.754286	4.40128	0.0375488	0.3436
AT4G04404	-4.84612	-0.754286	4.40128	0.0375488	0.3436
AT4G05140	-4.84612	-0.754286	4.40128	0.0375488	0.3436
AT4G08975	-4.84612	-0.754286	4.40128	0.0375488	0.3436
AT5G00955	-4.84612	-0.754286	4.40128	0.0375488	0.3436
AT5G03600	-4.84612	-0.754286	4.40128	0.0375488	0.3436
AT5G08735	-4.84612	-0.754286	4.40128	0.0375488	0.3436
AT5G09040	-4.84612	-0.754286	4.40128	0.0375488	0.3436
AT5G18330	-4.84612	-0.754286	4.40128	0.0375488	0.3436
AT5G28730	-4.84612	-0.754286	4.40128	0.0375488	0.3436
AT5G29050	-4.84612	-0.754286	4.40128	0.0375488	0.3436
AT5G36080	-4.84612	-0.754286	4.40128	0.0375488	0.3436
AT5G50480	-4.84612	-0.754286	4.40128	0.0375488	0.3436
AT5G65005	-4.84612	-0.754286	4.40128	0.0375488	0.3436
AT2G44550	-4.8398	-0.757605	4.38921	0.0378077	0.344144
AT4G30540	-4.83744	-0.800009	4.44132	0.0365857	0.340192
AT1G68845	-4.83208	-0.80048	4.39811	0.0374983	0.3436
AT1G35545	-4.81099	-0.772643	4.33498	0.038983	0.350569
AT1G17380	-4.80566	5.12117	71.4115	0.00081841	0.0228883
AT1G78500	-4.80321	-0.789566	4.35193	0.0385003	0.348332
AT1G19040	-4.80085	-0.803891	4.34533	0.0386458	0.348683
AT3G45540	-4.80085	-0.803891	4.34533	0.0386458	0.348683
AT5G05275	-4.80085	-0.803891	4.34533	0.0386458	0.348683
AT5G16235	-4.78802	-0.836347	4.30029	0.0396545	0.35399
AT1G51010	-4.77465	-0.806828	4.29484	0.0397784	0.354067
AT3G61290	-4.77465	-0.806828	4.29484	0.0397784	0.354067
AT5G22420	-4.77465	-0.806828	4.29484	0.0397784	0.354067
AT5G27607	-4.77465	-0.806828	4.29484	0.0397784	0.354067
AT3G07380	-4.77054	-0.793526	4.25976	0.0406745	0.357842
AT1G61630	-4.76912	-0.807297	4.28699	0.0399575	0.354067
AT2G15325	-4.76912	-0.807297	4.28699	0.0399575	0.354067
AT2G33520	-4.76912	-0.807297	4.28699	0.0399575	0.354067
AT3G05295	-4.76912	-0.807297	4.28699	0.0399575	0.354067
AT3G19160	-4.76912	-0.807297	4.28699	0.0399575	0.354067
AT4G39490	-4.76912	-0.807297	4.28699	0.0399575	0.354067
AT5G15670	-4.76912	-0.807297	4.28699	0.0399575	0.354067
AT5G25600	-4.76912	-0.807297	4.28699	0.0399575	0.354067
AT5G27140	-4.76912	-0.807297	4.28699	0.0399575	0.354067
AT5G35810	-4.76912	-0.807297	4.28699	0.0399575	0.354067
AT5G56560	-4.76912	-0.807297	4.28699	0.0399575	0.354067
AT5G09435	-4.76164	-0.798084	4.24342	0.0410498	0.360275
AT3G18340	-4.73792	-0.857828	4.20963	0.0417703	0.362879
AT1G05133	-4.73688	-0.810699	4.198	0.0421184	0.362879
AT1G06990	-4.73688	-0.810699	4.198	0.0421184	0.362879
AT1G09637	-4.73688	-0.810699	4.198	0.0421184	0.362879
AT1G18520	-4.73688	-0.810699	4.198	0.0421184	0.362879
AT1G19060	-4.73688	-0.810699	4.198	0.0421184	0.362879
AT1G20940	-4.73688	-0.810699	4.198	0.0421184	0.362879
AT1G22090	-4.73688	-0.810699	4.198	0.0421184	0.362879
AT1G23590	-4.73688	-0.810699	4.198	0.0421184	0.362879
AT1G29480	-4.73688	-0.810699	4.198	0.0421184	0.362879
AT1G34392	-4.73688	-0.810699	4.198	0.0421184	0.362879
AT1G36960	-4.73688	-0.810699	4.198	0.0421184	0.362879
AT1G55947	-4.73688	-0.810699	4.198	0.0421184	0.362879
AT1G67455	-4.73688	-0.810699	4.198	0.0421184	0.362879
AT2G02026	-4.73688	-0.810699	4.198	0.0421184	0.362879
AT2G07280	-4.73688	-0.810699	4.198	0.0421184	0.362879
AT2G17785	-4.73688	-0.810699	4.198	0.0421184	0.362879
AT2G22520	-4.73688	-0.810699	4.198	0.0421184	0.362879
AT3G03405	-4.73688	-0.810699	4.198	0.0421184	0.362879
AT3G08155	-4.73688	-0.810699	4.198	0.0421184	0.362879
AT3G08965	-4.73688	-0.810699	4.198	0.0421184	0.362879
AT3G11870	-4.73688	-0.810699	4.198	0.0421184	0.362879
AT3G18590	-4.73688	-0.810699	4.198	0.0421184	0.362879
AT3G46910	-4.73688	-0.810699	4.198	0.0421184	0.362879
AT4G00295	-4.73688	-0.810699	4.198	0.0421184	0.362879
AT4G05740	-4.73688	-0.810699	4.198	0.0421184	0.362879
AT4G11930	-4.73688	-0.810699	4.198	0.0421184	0.362879
AT4G12140	-4.73688	-0.810699	4.198	0.0421184	0.362879
AT4G30590	-4.73688	-0.810699	4.198	0.0421184	0.362879
AT5G02945	-4.73688	-0.810699	4.198	0.0421184	0.362879
AT5G25950	-4.73688	-0.810699	4.198	0.0421184	0.362879
AT5G42640	-4.73688	-0.810699	4.198	0.0421184	0.362879
AT5G48510	-4.73688	-0.810699	4.198	0.0421184	0.362879
AT4G00883	-4.72833	-0.95776	4.10018	0.0444854	0.374031
AT3G01326	-4.72077	-0.859253	4.18566	0.0423497	0.364079
AT5G36500	-4.69307	-0.83277	4.11808	0.0440857	0.372866
AT1G09797	-4.68728	-0.862698	4.13212	0.0436744	0.370629
AT1G20500	-4.68728	-0.862698	4.13212	0.0436744	0.370629
AT3G53790	-4.68728	-0.862698	4.13212	0.0436744	0.370629
AT4G25845	-4.68603	-0.836288	4.10538	0.0444058	0.37384
AT5G08105	-4.67659	-0.840993	4.0883	0.044843	0.375458
AT5G01095	-4.67303	-0.842762	4.08188	0.045009	0.375458
AT5G58820	-4.66589	-0.846306	4.06915	0.045339	0.376484
AT1G08217	-4.65914	-0.865665	4.08135	0.0449712	0.375458
AT1G13290	-4.65914	-0.865665	4.08135	0.0449712	0.375458
AT2G27240	-4.65914	-0.865665	4.08135	0.0449712	0.375458
AT3G26860	-4.65914	-0.865665	4.08135	0.0449712	0.375458
AT4G25930	-4.65914	-0.865665	4.08135	0.0449712	0.375458
AT4G09685	-4.65751	-0.850453	4.05441	0.045725	0.377968
AT4G15210	-4.65713	4.59293	466.436	1.48138e-39	8.10635e-36
AT5G13940	-4.65631	-0.851047	4.05229	0.0457808	0.378049
AT1G07543	-4.65322	-0.866138	4.07328	0.0451812	0.375458
AT1G23580	-4.65322	-0.866138	4.07328	0.0451812	0.375458
AT1G57780	-4.65322	-0.866138	4.07328	0.0451812	0.375458
AT2G12290	-4.65322	-0.866138	4.07328	0.0451812	0.375458
AT2G25565	-4.65322	-0.866138	4.07328	0.0451812	0.375458
AT2G27280	-4.65322	-0.866138	4.07328	0.0451812	0.375458
AT3G21170	-4.65322	-0.866138	4.07328	0.0451812	0.375458
AT3G62850	-4.65322	-0.866138	4.07328	0.0451812	0.375458
AT4G06688	-4.65322	-0.866138	4.07328	0.0451812	0.375458
AT5G35338	-4.65322	-0.866138	4.07328	0.0451812	0.375458
AT5G39810	-4.65322	-0.866138	4.07328	0.0451812	0.375458
AT5G40420	-4.65322	-0.866138	4.07328	0.0451812	0.375458
AT3G06436	-4.6311	-0.999495	3.93184	0.0490345	0.392958
AT5G62360	-4.62775	4.30159	99.2839	8.5259e-05	0.00347309
AT1G49830	-4.62594	-0.912852	4.03984	0.046062	0.379226
AT1G04957	-4.61858	-0.869574	3.98673	0.0475311	0.384003
AT1G05510	-4.61858	-0.869574	3.98673	0.0475311	0.384003
AT1G10747	-4.61858	-0.869574	3.98673	0.0475311	0.384003
AT1G23520	-4.61858	-0.869574	3.98673	0.0475311	0.384003
AT1G27860	-4.61858	-0.869574	3.98673	0.0475311	0.384003
AT1G47220	-4.61858	-0.869574	3.98673	0.0475311	0.384003
AT1G48130	-4.61858	-0.869574	3.98673	0.0475311	0.384003
AT1G65360	-4.61858	-0.869574	3.98673	0.0475311	0.384003
AT1G70970	-4.61858	-0.869574	3.98673	0.0475311	0.384003
AT1G72980	-4.61858	-0.869574	3.98673	0.0475311	0.384003
AT2G04830	-4.61858	-0.869574	3.98673	0.0475311	0.384003
AT2G05005	-4.61858	-0.869574	3.98673	0.0475311	0.384003
AT2G05642	-4.61858	-0.869574	3.98673	0.0475311	0.384003
AT2G06705	-4.61858	-0.869574	3.98673	0.0475311	0.384003
AT2G19070	-4.61858	-0.869574	3.98673	0.0475311	0.384003
AT2G21455	-4.61858	-0.869574	3.98673	0.0475311	0.384003
AT2G42090	-4.61858	-0.869574	3.98673	0.0475311	0.384003
AT2G46190	-4.61858	-0.869574	3.98673	0.0475311	0.384003
AT3G01075	-4.61858	-0.869574	3.98673	0.0475311	0.384003
AT3G06560	-4.61858	-0.869574	3.98673	0.0475311	0.384003
AT3G17270	-4.61858	-0.869574	3.98673	0.0475311	0.384003
AT3G21000	-4.61858	-0.869574	3.98673	0.0475311	0.384003
AT3G21120	-4.61858	-0.869574	3.98673	0.0475311	0.384003
AT3G21960	-4.61858	-0.869574	3.98673	0.0475311	0.384003
AT3G29636	-4.61858	-0.869574	3.98673	0.0475311	0.384003
AT3G58360	-4.61858	-0.869574	3.98673	0.0475311	0.384003
AT4G29200	-4.61858	-0.869574	3.98673	0.0475311	0.384003
AT5G02205	-4.61858	-0.869574	3.98673	0.0475311	0.384003
AT5G03590	-4.61858	-0.869574	3.98673	0.0475311	0.384003
AT5G24130	-4.61858	-0.869574	3.98673	0.0475311	0.384003
AT5G36300	-4.61858	-0.869574	3.98673	0.0475311	0.384003
AT3G25050	-4.61222	-0.91975	4.01511	0.0467252	0.382099
AT2G42180	-4.60608	-0.920228	4.00676	0.0469516	0.383222
AT3G08835	-4.60328	-0.936974	3.99458	0.0472835	0.384003
AT1G44318	-4.59992	-0.920707	3.96705	0.0480434	0.387207
AT4G11580	-4.57631	-0.923231	3.92895	0.0491166	0.39304
AT1G71150	-4.57007	-0.923709	3.94688	0.0486084	0.390937
AT2G24210	-4.52539	0.267554	9.89213	0.0020907	0.0472764
AT1G61120	-4.51082	3.92504	10.1622	0.0308909	0.310961
AT3G11480	-4.47309	0.855644	16.4016	0.000241033	0.00821731
AT3G51450	-4.4511	5.90188	162.572	2.80213e-06	0.000184374
AT1G54020	-4.44104	2.54355	89.001	1.83805e-09	2.70622e-07
AT1G70700	-4.42615	8.50374	451.937	1.91751e-49	6.29577e-45
AT2G36190	-4.41328	0.204315	8.65134	0.00409724	0.0791464
AT2G30240	-4.41132	0.203919	8.92046	0.0033344	0.0677047
AT5G05600	-4.40757	6.87591	504.052	1.95217e-47	3.20478e-43
AT3G26790	-4.40006	0.201173	8.33016	0.00507923	0.0930616
AT2G31780	-4.3961	0.193022	8.77524	0.00357971	0.0714485
AT4G18180	-4.34799	0.170571	7.00207	0.0114758	0.163832
AT2G24740	-4.31933	0.125954	8.05936	0.00508726	0.0931567
AT1G44350	-4.28155	5.96318	278.81	1.94093e-11	4.16513e-09
AT5G47240	-4.22817	6.13423	85.1335	0.000361942	0.0115263
AT5G49180	-4.22407	0.0846471	6.54266	0.0131107	0.181019
AT1G19670	-4.19096	8.56842	411.777	5.33075e-47	5.83416e-43
AT5G40348	-4.1814	0.601925	13.6279	0.000303731	0.00993269
AT5G03360	-4.17677	0.645108	12.0163	0.00117493	0.0303273
AT4G28620	-4.15101	0.0274046	6.49531	0.0119934	0.169077
AT1G67025	-4.13967	0.0583324	6.70778	0.0108114	0.158116
AT3G28223	-4.11601	-0.0014038	6.26287	0.0133531	0.183057
AT5G53520	-4.08548	-0.0301006	6.06592	0.0147927	0.195977
AT3G11680	-4.07126	-0.0330184	5.97869	0.0155149	0.202545
AT4G18330	-4.05441	-0.0363493	5.81402	0.0171164	0.217029
AT5G38120	-4.04606	3.37709	44.7124	0.00107885	0.0284512
AT3G02310	-4.03978	-0.0624755	5.71685	0.0179116	0.223383
AT3G59610	-4.01993	-0.0662536	5.56665	0.0194578	0.2341
AT5G10090	-4.01993	-0.0662536	5.56665	0.0194578	0.2341
AT5G38130	-4.01901	1.18252	28.1054	3.58444e-07	3.04103e-05
AT1G25240	-3.99405	0.505888	10.6506	0.00165248	0.0393825
AT5G25400	-3.99043	-0.0721373	5.25611	0.0238608	0.268296
AT5G67080	-3.98532	1.43997	11.9435	0.0093687	0.143138
AT1G14100	-3.97429	-0.0961738	5.33381	0.022136	0.255822
AT3G23060	-3.97162	-0.0965953	5.2698	0.0229379	0.260596
AT3G29638	-3.95397	-0.102863	5.1573	0.02446	0.272606
AT5G10500	-3.94854	-0.128443	5.03912	0.0260897	0.283174
AT5G06490	-3.94089	-0.102522	5.12421	0.0249179	0.274842
AT5G28235	-3.90973	-0.13314	4.88468	0.0284512	0.296834
AT4G03220	-3.90965	-0.122793	4.93805	0.0276258	0.292027
AT5G11940	-3.90382	-0.136984	4.84995	0.0290125	0.300158
AT1G03106	-3.89035	-0.13664	4.8178	0.0295427	0.303401
AT2G46770	-3.88754	-0.137063	4.80958	0.0296798	0.304203
AT4G22467	-3.88734	2.01263	8.74524	0.0385741	0.348611
AT1G16380	-3.88525	-0.1404	4.68537	0.0323301	0.318575
AT3G25760	-3.87965	7.74834	401.33	2.45741e-46	2.01711e-42
AT5G63900	-3.86531	-0.166499	4.62857	0.0328762	0.322409
AT2G40910	-3.86306	-0.169869	4.59955	0.0334215	0.324635
AT1G52000	-3.85355	7.05542	43.2799	0.00228346	0.0506232
AT3G56780	-3.84604	-0.172869	4.53004	0.0347669	0.330966
AT2G44340	-3.83225	-0.226254	4.32166	0.0391539	0.351529
AT1G54300	-3.82965	-0.175886	4.40001	0.0377935	0.344144
AT3G45460	-3.82965	-0.175886	4.40001	0.0377935	0.344144
AT5G41250	-3.82965	-0.175886	4.40001	0.0377935	0.344144
AT1G11608	-3.82925	-0.175876	4.39913	0.0378124	0.344144
AT2G21727	-3.82925	-0.175876	4.39913	0.0378124	0.344144
AT5G47280	-3.81804	-0.201587	4.34275	0.0386844	0.348763
AT1G48220	-3.81534	-0.17553	4.36694	0.038526	0.348368
AT1G30135	-3.81141	1.03773	21.2013	8.63533e-06	0.000487154
AT5G64450	-3.80957	-0.233191	4.23436	0.0411628	0.360881
AT5G02660	-3.80621	-0.206264	4.29089	0.0398499	0.354067
AT1G31550	-3.79684	5.92465	334.412	3.53609e-19	2.47022e-16
AT5G28237	-3.79444	0.71725	13.9674	0.000254874	0.00862709
AT3G59240	-3.78931	-0.209309	4.22653	0.0413482	0.361937
AT1G07540	-3.7889	-0.209298	4.22566	0.0413688	0.361937
AT1G08150	-3.7889	-0.209298	4.22566	0.0413688	0.361937
AT2G40008	-3.78594	0.294106	7.25363	0.00946291	0.144155
AT2G07713	-3.7848	-0.208695	4.23921	0.0410484	0.360275
AT2G19010	-3.77142	-0.21233	4.11365	0.0443626	0.373763
AT2G06050	-3.76877	7.60583	366.47	7.2545e-35	2.38187e-31
AT2G26850	-3.76842	-0.240194	4.09982	0.0444755	0.374031
AT1G55660	-3.76607	-0.233426	4.11143	0.0441787	0.373149
AT2G06555	-3.75708	-0.211982	4.08319	0.0451514	0.375458
AT1G58310	-3.74905	0.332692	7.50265	0.00841105	0.132833
AT5G37430	-3.74746	-0.24369	3.99895	0.0471448	0.384003
AT3G28790	-3.73903	-0.242474	3.98381	0.0475596	0.384139
AT3G12000	-3.73589	-0.242906	4.00744	0.0469135	0.383066
AT5G37150	-3.72647	-0.240339	3.90721	0.049892	0.396392
AT2G34600	-3.72286	1.61099	42.5171	9.23325e-10	1.50077e-07
AT1G56650	-3.67987	3.97216	110.629	1.51569e-06	0.000107716
AT1G09720	-3.67587	0.265226	7.60889	0.0066052	0.112532
AT4G24350	-3.65847	8.16589	258.1	2.32453e-16	1.00423e-13
AT1G52890	-3.65828	2.51634	71.7526	7.54858e-09	9.99365e-07
AT5G22910	-3.62243	0.254306	5.71628	0.0227296	0.259035
AT5G13220	-3.60933	4.51359	25.0647	0.00648261	0.111087
AT2G33200	-3.59244	0.227649	4.78208	0.0391203	0.351515
AT4G21680	-3.58928	6.19652	21.5601	0.00854662	0.134521
AT5G16500	-3.56505	0.203515	6.0282	0.0172134	0.21752
AT1G18710	-3.54945	4.36525	26.6042	0.00580246	0.103091
AT1G23210	-3.53505	0.10053	6.09102	0.0145914	0.194204
AT2G38240	-3.53161	1.48308	8.18592	0.0295615	0.303405
AT3G55970	-3.53124	2.58075	9.04137	0.0370672	0.343211
AT2G03250	-3.52853	0.179193	6.34165	0.0131257	0.181103
AT3G07045	-3.52557	0.077333	5.89553	0.0162376	0.20907
AT4G23600	-3.50732	7.82022	336.103	6.80822e-42	4.47069e-38
AT4G21630	-3.48655	0.148512	5.64475	0.0202427	0.241584
AT1G32640	-3.47933	6.68887	32.4509	0.00398914	0.0774711
AT4G01080	-3.47913	6.53282	39.3089	0.00275009	0.0586082
AT2G27780	-3.47107	0.144305	5.84963	0.0172944	0.217887
AT4G17470	-3.45411	4.27954	24.1397	0.00694903	0.116401
AT5G46540	-3.45279	0.502742	7.57704	0.00900263	0.139544
AT4G08015	-3.44449	0.0272342	5.33227	0.0221549	0.255928
AT5G42650	-3.43269	9.14814	205.183	1.62411e-14	5.67279e-12
AT5G47260	-3.42993	0.116704	5.16946	0.0264915	0.285533
AT2G34880	-3.42968	0.116714	4.69112	0.0363744	0.338899
AT3G28220	-3.40029	8.14921	22.1211	0.00815613	0.129995
AT5G54560	-3.377	0.0877938	4.94181	0.0294992	0.303145
AT3G21880	-3.37051	0.0636667	5.18624	0.0241389	0.270311
AT1G55230	-3.37025	0.0636762	5.24584	0.0232459	0.263447
AT5G42900	-3.36506	0.0201443	5.01137	0.0264983	0.285533
AT2G28170	-3.35456	0.0604171	5.07043	0.0259651	0.282476
AT2G29250	-3.35188	0.0388922	5.08306	0.025456	0.27892
AT1G29080	-3.34726	0.0611664	5.04876	0.0262997	0.284516
AT4G11911	-3.34672	1.46671	26.1574	7.26267e-06	0.000419815
AT2G30830	-3.34536	1.08717	19.1045	2.17174e-05	0.00108037
AT5G03668	-3.33795	0.0165298	4.78579	0.0301873	0.307426
AT3G28780	-3.32196	0.0327388	4.78211	0.0306306	0.309445
AT4G34520	-3.32196	0.0327388	4.78211	0.0306306	0.309445
AT2G24710	-3.30816	0.0298663	4.66102	0.0331232	0.323034
AT1G55030	-3.30286	0.0334068	4.7265	0.0316268	0.314643
AT4G13410	-3.29998	5.89731	307.366	1.42909e-24	1.67576e-21
AT1G04163	-3.29965	0.492745	8.03497	0.00595204	0.104728
AT3G20580	-3.29915	0.37483	7.56584	0.00663164	0.112825
AT3G45940	-3.29451	0.0269863	4.52068	0.0362982	0.338766
AT5G22990	-3.29423	0.0269959	4.25977	0.0434786	0.370022
AT1G17420	-3.28747	5.82366	35.5857	0.0033383	0.0677418
AT1G77340	-3.28465	0.0273293	4.4909	0.0369311	0.342337
AT2G33070	-3.27726	0.00189637	4.58088	0.0337816	0.325087
AT5G59590	-3.26853	0.337656	7.27801	0.00769458	0.125191
AT2G43530	-3.2685	5.61315	333.842	6.88954e-35	2.38187e-31
AT2G22950	-3.26469	0.387214	5.26241	0.0304081	0.308144
AT2G27690	-3.26373	3.50111	18.2676	0.0115033	0.164141
AT2G23230	-3.25774	0.00256872	4.52852	0.0348177	0.331066
AT5G23240	-3.25733	2.61834	97.8793	1.83261e-18	1.01983e-15
AT1G14500	-3.25669	-0.0205088	4.47619	0.0358483	0.33624
AT5G47170	-3.25352	0.349715	7.23088	0.00789046	0.127056
AT3G25770	-3.25087	8.84601	89.4121	1.03453e-05	0.000569912
AT5G24190	-3.23324	-0.0268501	4.37092	0.0380666	0.345546
AT2G38510	-3.22979	0.341427	6.53688	0.0125752	0.175844
AT1G45063	-3.22856	-0.0301088	4.28471	0.0399913	0.354108
AT4G09960	-3.21911	0.322762	6.63523	0.0113434	0.162993
AT1G19180	-3.21197	6.39184	51.0918	0.00129839	0.0326167
AT1G63870	-3.20724	0.332077	6.41142	0.0133596	0.18307
AT1G07050	-3.20686	2.21767	65.7187	1.04374e-13	3.26372e-11
AT2G36590	-3.18267	4.51674	87.6464	2.52966e-05	0.00123046
AT2G28860	-3.17831	-0.0699599	4.01332	0.0467543	0.382242
AT5G24780	-3.17205	6.02683	11.3838	0.0257496	0.280875
AT3G28290	-3.13663	3.79121	41.3357	0.00132147	0.0329695
AT3G28300	-3.13663	3.79121	41.3357	0.00132147	0.0329695
AT5G12000	-3.13353	0.285185	5.54874	0.0219923	0.254789
AT3G23550	-3.12477	4.38682	276.661	2.61148e-37	1.2249e-33
AT3G57460	-3.11594	1.74902	36.2806	5.28524e-08	5.70824e-06
AT1G65890	-3.11422	3.09327	129.606	2.37786e-21	2.05454e-18
AT3G56600	-3.11286	0.265528	6.08818	0.0146141	0.194261
AT4G15440	-3.11075	4.40237	44.4409	0.0016388	0.0391037
AT2G39920	-3.09817	2.27754	66.1174	9.02729e-14	2.84993e-11
AT3G56660	-3.07841	0.518737	8.16081	0.00482302	0.0894657
AT5G52320	-3.06339	5.36192	42.8794	0.00217595	0.0487548
AT1G74430	-3.04188	4.60551	26.0382	0.00603778	0.105447
AT2G02580	-3.04049	0.506599	6.14934	0.0180805	0.224622
AT2G44578	-3.03845	0.70104	10.0783	0.00178567	0.0418779
AT1G76210	-3.00459	0.207295	4.93301	0.0292954	0.301901
AT5G22900	-2.99523	0.207221	4.38939	0.0421202	0.362879
AT2G07771	-2.98355	0.275055	5.5262	0.0206142	0.244342
AT1G72450	-2.97374	7.43653	255.195	8.89172e-31	1.94628e-27
AT1G61800	-2.96333	4.66908	16.4492	0.0138413	0.18748
AT2G43550	-2.9559	5.30233	287.092	2.66057e-32	6.71957e-29
AT3G45140	-2.94426	11.0527	169.771	5.5802e-24	5.74977e-21
AT3G48230	-2.92931	0.151599	4.51948	0.036128	0.337829
AT1G20510	-2.92138	7.29618	225.806	9.28579e-21	7.43611e-18
AT5G49140	-2.91562	0.129484	4.51169	0.0354389	0.334391
AT1G28480	-2.88823	1.37485	22.8644	3.78659e-06	0.000243775
AT2G07661	-2.88621	0.632672	6.58093	0.0147154	0.195254
AT1G20515	-2.86722	1.15332	16.416	8.4456e-05	0.00345253
AT5G19100	-2.86686	2.85616	62.9423	8.82699e-08	8.83587e-06
AT5G06870	-2.85383	6.17707	270.152	9.0345e-37	3.70787e-33
AT2G44810	-2.84341	0.369021	5.81109	0.0175255	0.220044
AT1G80120	-2.7917	2.94935	98.5539	2.1467e-17	1.0999e-14
AT1G72520	-2.77014	4.97153	29.5825	0.00472115	0.0881236
AT3G60920	-2.76931	0.299428	5.29117	0.0226668	0.258589
AT2G42530	-2.7617	4.33637	10.7467	0.028258	0.296325
AT4G18440	-2.75162	8.26032	143.681	1.38824e-11	3.12193e-09
AT4G33980	-2.74771	0.689409	8.43176	0.00418433	0.08053
AT1G52400	-2.7471	9.11333	45.0961	0.000608737	0.0178612
AT3G28360	-2.74673	0.313796	4.92416	0.0293706	0.302296
AT3G24420	-2.74618	3.9848	16.2658	0.0141137	0.189872
AT4G15200	-2.73856	0.824514	9.98668	0.00187138	0.0435149
AT1G74950	-2.736	6.47718	178.052	1.61963e-13	4.87865e-11
AT5G07570	-2.71686	0.288593	4.3035	0.043421	0.369817
AT5G24470	-2.70629	4.35156	18.3165	0.0114544	0.163799
AT5G24420	-2.70138	5.74191	27.7948	0.00532225	0.0964063
AT5G23790	-2.687	0.247861	4.71709	0.03127	0.313322
AT1G56300	-2.67788	4.17431	18.8768	0.0108531	0.158233
AT1G27820	-2.66668	0.348407	4.82641	0.0313306	0.313526
AT4G21490	-2.66208	0.241986	4.61954	0.0330449	0.322906
AT5G61160	-2.65383	2.84039	53.997	3.88748e-07	3.26439e-05
AT2G38750	-2.65295	6.6472	218.219	1.6576e-25	2.47381e-22
AT1G06160	-2.6502	3.04487	102.303	4.52777e-19	3.09709e-16
AT1G49100	-2.63531	0.447164	5.72811	0.0180721	0.224622
AT5G38250	-2.62814	0.808897	7.54061	0.00878766	0.137197
AT1G51760	-2.62781	6.85933	225.266	8.09102e-33	2.21377e-29
AT1G68050	-2.62271	2.37819	27.5857	0.000150072	0.00552388
AT5G54050	-2.6177	0.196336	4.23221	0.0412135	0.361214
AT4G16146	-2.61164	3.07731	100.626	7.67207e-19	4.75277e-16
AT1G76590	-2.60953	3.19021	51.5471	8.54736e-06	0.000483022
AT3G50940	-2.60905	0.194241	4.20377	0.0418922	0.362879
AT5G47220	-2.59892	4.42206	207.113	4.33713e-31	1.01715e-27
AT1G23160	-2.59835	0.15253	3.96783	0.0480022	0.387047
AT4G10780	-2.59828	0.633602	4.38193	0.0495214	0.394453
AT1G64070	-2.5957	0.209308	4.0891	0.0455197	0.377103
AT4G26330	-2.59014	0.171571	4.11197	0.0441649	0.373149
AT3G22740	-2.58628	4.51431	186.351	1.56992e-19	1.14545e-16
AT3G20140	-2.58204	0.191705	4.09241	0.0446661	0.374875
AT2G07738	-2.56586	0.769323	6.68813	0.0135984	0.18507
AT4G33467	-2.55527	0.741864	8.25226	0.00459692	0.0864933
AT1G80540	-2.55521	0.163567	3.92992	0.0490691	0.392961
AT3G12145	-2.54924	5.65924	229.128	3.55207e-33	1.06023e-29
AT1G52030	-2.54406	3.75393	17.7719	0.0119886	0.169077
AT1G61610	-2.54156	2.66584	48.4081	2.45438e-07	2.17796e-05
AT5G59270	-2.50706	0.351642	4.74156	0.0310126	0.311827
AT5G37210	-2.50329	0.336434	4.71511	0.031305	0.31346
AT2G22200	-2.50098	4.02154	25.2907	0.0056587	0.101139
AT4G08870	-2.4985	8.59421	176.708	5.39652e-28	1.1074e-24
AT5G60100	-2.46969	2.15391	37.821	4.19158e-08	4.6494e-06
AT3G09510	-2.4585	0.530293	4.76991	0.034393	0.328515
AT1G52410	-2.45752	6.60438	193.2	1.27649e-24	1.55226e-21
AT1G66380	-2.45728	0.462684	5.50013	0.0201865	0.241044
AT4G04980	-2.45619	0.544518	5.42727	0.0223019	0.257106
AT3G59740	-2.44984	0.504822	5.55846	0.019546	0.234731
AT3G45060	-2.44675	0.930306	5.98265	0.0237516	0.267434
AT1G14250	-2.43223	6.59483	9.91896	0.0320949	0.316869
AT5G65280	-2.42357	4.37536	109.574	3.29079e-09	4.63719e-07
AT5G17490	-2.41471	3.00765	15.8427	0.0108289	0.158211
AT1G24070	-2.41299	4.73608	124.391	5.27288e-10	8.92394e-08
AT4G02360	-2.40946	2.87937	71.0826	9.36884e-13	2.54221e-10
AT4G10390	-2.39295	3.49769	68.3544	1.84908e-07	1.69583e-05
AT1G74545	-2.3807	0.739454	7.08556	0.00852742	0.134348
AT1G75960	-2.37968	4.09707	104.129	9.44676e-10	1.52042e-07
AT5G41320	-2.37021	0.403208	4.70027	0.0315687	0.314566
AT2G38465	-2.35985	0.373117	4.54346	0.0345027	0.329215
AT2G40340	-2.35395	1.10209	11.3171	0.000951925	0.0259374
AT1G51538	-2.34761	0.617628	5.54345	0.0207387	0.245462
AT2G42760	-2.33602	3.87372	134.664	5.65367e-20	4.31691e-17
AT1G11210	-2.31646	1.85126	27.0965	5.89931e-07	4.66728e-05
AT5G02940	-2.31389	8.28759	149.804	1.5939e-22	1.53919e-19
AT2G07669	-2.30279	0.793048	4.84049	0.037775	0.344144
AT4G25433	-2.30097	0.532906	5.30449	0.0224996	0.258148
AT2G05155	-2.28343	0.707824	6.13996	0.014569	0.194192
AT5G16190	-2.2792	4.17838	153.176	2.10603e-25	3.00641e-22
AT3G61035	-2.27881	0.400738	4.34488	0.0386374	0.348683
AT5G05730	-2.27444	7.03474	173.474	1.1952e-27	2.30835e-24
AT5G03210	-2.27337	1.68355	22.2513	5.01606e-06	0.000312509
AT5G51950	-2.25911	0.556454	4.22352	0.046097	0.379293
AT2G22330	-2.25741	7.33308	166.866	6.21556e-27	1.13375e-23
AT5G41590	-2.22919	0.981817	9.08419	0.00297909	0.0619066
AT2G42540	-2.22681	5.44145	13.8407	0.0186218	0.22852
AT1G52040	-2.22617	4.12945	10.3852	0.0298452	0.305154
AT5G05735	-2.21747	1.82465	25.4326	1.18092e-06	8.61624e-05
AT4G06746	-2.21245	1.95115	28.2865	3.30876e-07	2.82212e-05
AT4G28140	-2.20636	0.854008	7.16001	0.00828152	0.131458
AT2G04080	-2.20276	4.68782	167.523	1.34611e-26	2.32615e-23
AT5G05590	-2.2014	4.5994	162.058	2.80584e-25	3.8385e-22
AT2G40080	-2.19667	2.09274	32.6392	4.95803e-08	5.3725e-06
AT1G76790	-2.19435	7.8422	129.989	3.22778e-16	1.35869e-13
AT2G24560	-2.18464	0.500616	4.53671	0.0346352	0.330095
AT3G04220	-2.17713	1.45641	7.32981	0.0189262	0.23032
AT4G01820	-2.16631	0.875012	7.09907	0.00856199	0.134634
AT5G62730	-2.16489	0.604434	5.12857	0.0248168	0.274692
AT4G27560	-2.12557	6.5474	160.09	3.48849e-26	5.72688e-23
AT1G74930	-2.11838	1.14489	9.75687	0.00224019	0.0498659
AT5G04330	-2.11582	2.17536	23.5812	4.21914e-05	0.00189403
AT5G11570	-2.11469	0.551359	4.63431	0.0327694	0.321654
AT5G63450	-2.11325	2.88299	23.2454	0.000822685	0.0229883
AT5G54960	-2.10846	6.32329	159.723	3.83476e-26	5.99555e-23
AT4G39980	-2.10678	8.18285	133.779	4.06085e-23	4.0403e-20
AT2G39330	-2.10501	3.13439	34.1688	7.15305e-05	0.00300712
AT5G44050	-2.09573	4.39367	40.9326	0.000380588	0.0120384
AT1G19640	-2.09342	2.69021	47.3149	1.69006e-09	2.5454e-07
AT5G19110	-2.07517	2.5894	42.0546	1.35018e-08	1.68557e-06
AT1G68480	-2.07206	0.54218	4.40523	0.037328	0.3436
AT5G14700	-2.07123	4.35022	109.999	1.45338e-12	3.75028e-10
AT2G19410	-2.06465	0.998362	6.86564	0.0113618	0.163114
AT4G17500	-2.06146	3.78688	25.3114	0.00265899	0.0572476
AT3G62430	-2.05652	0.52384	4.20392	0.0418885	0.362879
AT1G43160	-2.05568	2.51341	25.1963	9.03638e-05	0.00365383
AT1G04500	-2.04773	0.678531	4.84635	0.0297752	0.304931
AT1G11185	-2.04267	1.24644	10.7775	0.00125684	0.031906
AT5G41120	-2.03564	3.76943	35.7659	0.000284836	0.00941796
AT1G25422	-2.03246	0.963815	7.38912	0.00725247	0.120324
AT1G17665	-2.02182	1.03533	8.19577	0.00473526	0.0882867
AT5G10300	-2.01546	3.56929	91.7831	1.30941e-17	6.82412e-15
AT4G24010	-2.01014	2.73814	27.6243	7.6666e-05	0.00318227
AT2G24720	-2.00787	1.06238	5.97065	0.0209398	0.246953
AT3G46400	-2.00643	0.508467	3.93602	0.0488958	0.39223
AT4G14680	-1.99073	6.10707	142.945	5.60389e-24	5.74977e-21
AT1G79310	-1.98963	1.94587	21.7541	1.18732e-05	0.000640121
AT1G65810	-1.98089	0.645509	4.3081	0.0406454	0.357777
AT1G69370	-1.9699	4.79064	145.464	1.63971e-24	1.85643e-21
AT5G67210	-1.96974	3.42249	82.4028	2.96723e-16	1.26524e-13
AT4G34950	-1.9645	6.56008	24.6084	0.00470042	0.0878866
AT3G17860	-1.9628	4.97071	102.598	1.30488e-10	2.43426e-08
AT5G67480	-1.96011	6.24924	134.504	2.63435e-21	2.21779e-18
AT5G66650	-1.95773	3.08941	9.7486	0.0305768	0.309445
AT4G37140	-1.95616	0.680431	4.81895	0.0295235	0.303299
AT2G37580	-1.95562	2.35421	34.5977	2.14393e-08	2.49274e-06
AT3G55500	-1.95505	2.77781	21.2249	0.000725364	0.0206735
AT2G38760	-1.94697	4.27599	106.923	1.21837e-14	4.42557e-12
AT2G15760	-1.9439	2.16683	28.4234	3.11465e-07	2.67705e-05
AT2G34810	-1.94314	5.00706	142.377	3.78271e-24	4.13993e-21
AT4G04840	-1.93927	5.47996	78.5735	1.5599e-07	1.46751e-05
AT2G45930	-1.92942	0.804158	5.40975	0.0212225	0.248448
AT4G39940	-1.91714	7.42444	122.326	1.06959e-21	1.00337e-18
AT1G15150	-1.90404	1.04266	7.32397	0.00750843	0.123324
AT4G13000	-1.89955	1.15915	8.34766	0.00444064	0.0841779
AT4G31500	-1.8991	8.703	106.366	1.27988e-19	9.55051e-17
AT3G04050	-1.89376	0.693663	4.43448	0.0367548	0.341121
AT4G01970	-1.88956	1.07359	7.1353	0.00876092	0.136975
AT1G08090	-1.88319	2.10607	25.6858	1.05386e-06	7.8107e-05
AT2G32510	-1.88192	2.64788	40.9048	1.63348e-09	2.47152e-07
AT3G24310	-1.87323	0.770998	4.94694	0.0274733	0.291072
AT2G32830	-1.86389	1.06724	5.6936	0.0223669	0.257495
AT4G36000	-1.85995	0.860435	5.43629	0.0209127	0.246867
AT2G16660	-1.85474	6.10577	117.23	3.66979e-17	1.77192e-14
AT3G28270	-1.85212	4.98011	16.8256	0.0129882	0.179705
AT2G27630	-1.83601	0.768409	4.50944	0.0358535	0.33624
AT5G38710	-1.82459	3.13038	49.8449	3.59123e-09	5.03892e-07
AT4G23160	-1.82313	0.827104	4.9944	0.0267515	0.287319
AT1G17240	-1.82268	0.941222	5.65275	0.0189624	0.230504
AT1G15125	-1.81555	4.94322	119.68	5.99915e-19	3.9394e-16
AT4G21910	-1.80237	6.72602	117.086	4.99234e-21	4.09784e-18
AT3G50280	-1.80141	2.37527	18.2057	0.000419823	0.0130284
AT5G40210	-1.80057	1.74224	15.6498	0.000113125	0.00440077
AT5G56840	-1.80042	1.39569	10.9407	0.0011513	0.0298583
AT4G04330	-1.79996	2.98062	48.0995	3.04483e-10	5.46126e-08
AT2G35890	-1.7787	1.07172	6.70785	0.0104442	0.154606
AT5G42930	-1.77097	0.705806	4.0258	0.0464179	0.3808
AT3G59750	-1.76543	2.10561	22.7428	4.00338e-06	0.000254242
AT4G39950	-1.76197	7.82128	101.338	6.1297e-19	3.9462e-16
AT1G76650	-1.75318	2.44334	28.9718	5.16471e-07	4.17985e-05
AT1G68600	-1.74509	4.3685	96.938	6.40705e-16	2.5654e-13
AT3G03190	-1.74286	4.21653	93.9914	1.44986e-16	6.61156e-14
AT3G15720	-1.73835	2.45489	30.3348	1.34607e-07	1.28475e-05
AT5G41550	-1.7375	1.13916	4.35628	0.0499887	0.396923
AT3G03480	-1.726	1.58946	11.228	0.00133857	0.0332879
AT4G29700	-1.72291	5.75693	94.7686	1.30377e-12	3.39736e-10
AT1G74100	-1.72198	7.50889	100.48	8.0336e-19	4.88458e-16
AT5G48880	-1.72135	7.40181	99.163	1.21847e-18	7.01858e-16
AT1G73480	-1.7134	6.65904	20.7412	0.00578013	0.102806
AT5G09980	-1.71056	1.33982	9.07754	0.00298938	0.0620462
AT3G49620	-1.70623	3.47445	9.733	0.0310504	0.311972
AT5G12340	-1.70523	1.57849	12.2	0.000611249	0.0178715
AT4G35630	-1.70375	7.20634	101.096	6.61466e-19	4.17652e-16
AT3G19500	-1.69751	1.46396	10.6866	0.0013096	0.0328073
AT1G27730	-1.69405	3.8458	8.62249	0.0397928	0.354067
AT5G23660	-1.69197	4.63896	103.136	5.90032e-19	3.9394e-16
AT5G63980	-1.68051	7.02894	99.7564	1.00967e-18	5.91972e-16
AT5G26340	-1.67532	6.05468	14.3088	0.0169887	0.216031
AT3G13900	-1.67016	1.02379	4.29382	0.0459775	0.378831
AT3G58990	-1.66252	6.83033	98.9588	1.30004e-18	7.35934e-16
AT4G40065	-1.65958	2.39322	26.6139	6.95486e-07	5.37291e-05
AT1G80110	-1.65297	2.50183	29.0023	2.41326e-07	2.15311e-05
AT2G46650	-1.6511	6.61006	100.02	9.28832e-19	5.54479e-16
AT3G56200	-1.65094	6.10236	50.6254	6.24215e-06	0.000368597
AT3G54990	-1.64679	3.679	70.8168	1.66311e-14	5.74787e-12
AT2G20340	-1.63813	5.50835	73.5777	4.99659e-09	6.89298e-07
AT2G29450	-1.63478	7.58921	88.9426	3.32705e-17	1.63041e-14
AT1G66760	-1.61999	5.64126	20.0187	0.00630777	0.108716
AT2G44840	-1.61929	1.1893	6.49725	0.0118783	0.167958
AT1G08920	-1.61572	5.41147	13.9688	0.017714	0.221756
AT5G04340	-1.61482	3.54894	47.0345	7.85854e-08	8.03799e-06
AT2G23340	-1.6081	3.33954	51.0624	1.02858e-10	1.98655e-08
AT2G21130	-1.60443	2.86595	35.2824	4.67727e-08	5.13608e-06
AT2G27310	-1.60121	4.13059	81.8182	3.61867e-16	1.50395e-13
AT2G21660	-1.59762	8.15696	80.8263	5.07313e-16	2.05637e-13
AT1G51090	-1.59596	1.38123	8.51219	0.004012	0.0777604
AT1G18590	-1.58029	6.45411	92.474	1.04534e-17	5.53573e-15
AT4G03420	-1.57785	5.80815	91.4532	8.46828e-16	3.27105e-13
AT5G54810	-1.57249	8.06102	79.3558	8.39333e-16	3.27105e-13
AT4G37990	-1.56657	1.20697	6.29048	0.013236	0.18206
AT1G61890	-1.56619	6.06535	92.8713	9.18599e-18	5.02672e-15
AT4G39030	-1.56598	4.45661	88.4508	3.9143e-17	1.86258e-14
AT2G01905	-1.55608	0.923499	4.30873	0.0394448	0.352886
AT4G19390	-1.55123	3.32585	49.8729	4.17559e-11	8.56856e-09
AT2G04400	-1.55033	6.68882	89.4372	2.82626e-17	1.40598e-14
AT4G36010	-1.5482	3.87173	68.1286	4.81814e-14	1.56628e-11
AT2G23010	-1.53805	3.28465	28.4622	3.82899e-05	0.00174365
AT4G30650	-1.53346	5.8723	18.9525	0.00632784	0.108947
AT5G36870	-1.53165	0.924062	4.08341	0.0450322	0.375458
AT1G24100	-1.52758	7.2966	80.8721	4.99459e-16	2.04984e-13
AT4G08170	-1.52638	4.98673	92.7251	9.63337e-18	5.18512e-15
AT3G51970	-1.52279	1.89708	11.9261	0.0010948	0.0287795
AT2G01021	-1.51999	3.06847	10.6106	0.0151743	0.199527
AT2G26560	-1.51522	4.57898	12.3053	0.0213187	0.248967
AT4G30530	-1.51409	8.44672	70.1631	2.09989e-14	7.10779e-12
AT5G19560	-1.51284	0.957358	4.34582	0.0386167	0.348683
AT2G30540	-1.51251	1.8505	13.0065	0.00040931	0.0127503
AT1G65110	-1.51028	0.899301	3.91595	0.0494688	0.394321
AT3G06500	-1.50954	6.57135	83.3072	2.18482e-16	9.56457e-14
AT2G18620	-1.50547	1.42911	8.21611	0.00468496	0.0877475
AT1G60270	-1.49771	5.03268	90.2299	2.17748e-17	1.0999e-14
AT1G19790	-1.4974	1.10114	5.09521	0.0252837	0.277639
AT3G15500	-1.49287	1.38918	7.39403	0.00728549	0.120689
AT5G60142	-1.49193	0.996821	4.49844	0.0353972	0.334349
AT5G67150	-1.48799	4.84353	86.9348	6.47349e-17	2.99358e-14
AT3G60290	-1.48777	1.88074	13.2378	0.000365049	0.011614
AT5G27520	-1.48567	4.42597	79.0328	9.37867e-16	3.58058e-13
AT2G46510	-1.48215	5.13978	23.6604	0.00214824	0.0483213
AT5G44005	-1.47829	1.7794	11.5941	0.000828051	0.0230793
AT5G59570	-1.47733	0.999065	4.3824	0.0378178	0.344144
AT4G22610	-1.47394	1.94512	13.5707	0.00030975	0.0100693
AT5G48070	-1.47254	3.06981	36.9251	8.01241e-09	1.0507e-06
AT1G28050	-1.46833	3.84227	59.4781	3.76568e-12	9.02471e-10
AT4G12290	-1.46526	4.6444	79.2112	1.33704e-15	5.04587e-13
AT1G58200	-1.46507	6.02043	83.6052	1.97575e-16	8.76619e-14
AT5G52310	-1.46429	6.78326	74.3818	4.31214e-14	1.4158e-11
AT3G05640	-1.4595	4.45301	13.7061	0.0148903	0.196897
AT1G23850	-1.45819	2.29035	7.47462	0.0210775	0.247776
AT2G32487	-1.45133	2.46368	22.0225	5.57267e-06	0.000338829
AT5G44350	-1.44739	1.85487	12.0115	0.000671665	0.0193956
AT1G65860	-1.4466	5.5829	83.7607	1.87477e-16	8.43211e-14
AT5G09855	-1.44596	2.88761	19.9449	0.000214094	0.00744633
AT4G31800	-1.44287	4.28311	8.53876	0.0401791	0.354529
AT3G07835	-1.44076	2.34755	18.8945	2.85573e-05	0.00136481
AT5G28510	-1.43974	1.65021	9.50276	0.00239957	0.052805
AT1G64200	-1.4397	5.24625	77.2745	2.4382e-13	7.14762e-11
AT1G25220	-1.437	6.2679	79.608	7.69732e-16	3.04489e-13
AT5G55120	-1.4369	6.61188	76.8536	1.99111e-15	7.42889e-13
AT1G24470	-1.43482	1.1768	5.14487	0.0247106	0.274374
AT4G30370	-1.43318	1.11161	4.85636	0.0289082	0.299456
AT5G06400	-1.43225	1.59649	9.00086	0.00311066	0.064073
AT1G74400	-1.43189	0.998816	4.04805	0.0458247	0.378221
AT3G02610	-1.43129	1.01142	4.13465	0.0435916	0.370461
AT5G36220	-1.43085	4.41082	36.3114	3.26662e-05	0.00152132
AT1G12240	-1.42526	7.72297	66.7152	7.26518e-14	2.3159e-11
AT2G14750	-1.42298	7.7004	67.8036	4.90005e-14	1.57729e-11
AT2G03880	-1.42229	1.3436	6.54419	0.0114085	0.163356
AT1G61065	-1.41659	2.25399	17.6201	4.36821e-05	0.00194944
AT2G29460	-1.41269	3.53565	47.052	1.29784e-10	2.43426e-08
AT2G34930	-1.40936	4.31916	9.09635	0.0360036	0.337455
AT5G53750	-1.40584	3.63669	49.1779	8.38308e-11	1.63834e-08
AT4G08210	-1.40351	1.10422	4.55025	0.03437	0.328489
AT3G06600	-1.40321	1.45005	6.26677	0.0154272	0.201801
AT5G52020	-1.40175	1.22651	5.17582	0.0246917	0.274256
AT1G72120	-1.39821	2.40679	16.6764	0.000163175	0.00593304
AT5G49015	-1.39398	2.26407	17.2765	5.14477e-05	0.00224924
AT3G52460	-1.3918	1.57265	8.29662	0.00449121	0.0849423
AT1G20700	-1.38656	1.06438	4.30012	0.0396398	0.353955
AT3G11580	-1.38627	2.47068	20.5312	1.11109e-05	0.000606998
AT3G26330	-1.38118	3.97868	17.4621	0.00374901	0.0740621
AT1G06000	-1.37866	6.75624	70.5116	1.85429e-14	6.34185e-12
AT5G01840	-1.37521	3.0155	32.3637	5.58297e-08	5.93222e-06
AT4G04450	-1.37228	1.75935	9.9131	0.00194328	0.0448061
AT2G06255	-1.36568	1.79375	10.1929	0.00168406	0.0400092
AT3G07795	-1.3632	1.24711	5.1432	0.0247618	0.274692
AT3G16610	-1.36308	1.20452	4.92322	0.0278416	0.293647
AT3G46270	-1.36238	1.54425	7.82211	0.00576504	0.102593
AT4G27410	-1.36136	4.33494	52.4804	8.24031e-09	1.07363e-06
AT2G15960	-1.36034	3.92907	55.2325	5.2315e-12	1.20962e-09
AT5G67020	-1.35855	1.12435	4.49749	0.0354163	0.334391
AT4G25310	-1.35049	1.07405	4.08697	0.0448063	0.375383
AT2G19450	-1.34969	3.92425	49.6977	9.37998e-10	1.51711e-07
AT3G56260	-1.34961	3.26411	35.3088	2.57363e-08	2.93403e-06
AT2G37900	-1.34703	1.66879	8.51452	0.00400713	0.0777118
AT2G32150	-1.34477	5.57452	9.61892	0.0329421	0.322477
AT5G61810	-1.34423	5.53835	56.9954	6.03973e-09	8.19431e-07
AT1G14130	-1.3436	4.04281	56.1003	3.85019e-12	9.16039e-10
AT1G17750	-1.34356	3.3685	37.4551	1.41969e-08	1.73281e-06
AT2G28900	-1.34022	5.90048	69.2549	3.13601e-14	1.05066e-11
AT1G49720	-1.33883	4.32455	62.1012	3.94254e-13	1.11591e-10
AT5G06690	-1.33811	2.8313	25.5742	1.1622e-06	8.51751e-05
AT5G57630	-1.33787	5.23647	73.6873	6.01996e-15	2.22082e-12
AT3G48350	-1.33454	3.84927	52.0307	1.7976e-11	3.9347e-09
AT2G22770	-1.33116	5.06473	69.1609	1.21052e-13	3.74954e-11
AT2G04040	-1.3306	4.67682	61.8991	2.36226e-11	4.9718e-09
AT2G39770	-1.32954	7.86643	58.9056	1.29921e-12	3.39736e-10
AT1G54010	-1.32695	7.50458	59.2547	1.13952e-12	3.0667e-10
AT4G29210	-1.32595	5.42755	71.5069	1.30111e-14	4.64342e-12
AT4G02180	-1.32576	1.06697	3.90889	0.0496719	0.395364
AT5G39150	-1.32289	1.55001	7.31836	0.00753089	0.123409
AT4G29610	-1.31605	1.14342	4.26286	0.0404953	0.35703
AT5G56490	-1.31597	1.51067	7.04327	0.00872259	0.136441
AT3G26200	-1.31328	2.64424	21.7685	6.26435e-06	0.000368597
AT1G04570	-1.3116	1.59281	7.57959	0.00655461	0.112029
AT4G27070	-1.31102	4.80159	68.2518	4.16871e-14	1.38254e-11
AT1G31690	-1.31096	4.83128	16.466	0.00663213	0.112825
AT1G19570	-1.30857	8.77909	50.183	3.69722e-11	7.68297e-09
AT1G28370	-1.30259	1.80298	9.14164	0.00294289	0.0613517
AT1G49450	-1.29494	2.64635	19.6603	2.57698e-05	0.0012461
AT3G51660	-1.29439	4.59344	58.0609	4.99602e-11	1.00021e-08
AT2G20610	-1.29111	7.95981	55.1883	5.32061e-12	1.22162e-09
AT2G43020	-1.28991	6.27418	63.7736	2.12696e-13	6.29139e-11
AT3G02570	-1.28981	6.32536	63.031	2.79582e-13	8.12347e-11
AT5G62350	-1.28805	7.37051	53.7526	8.988e-11	1.74617e-08
AT3G46970	-1.28791	8.1831	7.97384	0.0421956	0.363165
AT1G69890	-1.28756	2.66712	20.6497	1.13755e-05	0.00061734
AT1G49530	-1.28698	1.51858	6.86439	0.00960075	0.145733
AT1G30530	-1.28658	6.68214	61.0476	5.8302e-13	1.62223e-10
AT2G29710	-1.28557	1.87316	9.98214	0.00187574	0.0435238
AT5G39790	-1.28276	4.12733	52.7226	1.86818e-11	4.06211e-09
AT1G08645	-1.28042	1.47322	6.22712	0.0135487	0.184659
AT3G16470	-1.27899	7.96033	51.618	3.6321e-11	7.59572e-09
AT5G60300	-1.27287	4.99481	53.6782	4.51327e-09	6.2525e-07
AT5G15240	-1.27167	2.55243	10.8613	0.00409798	0.0791464
AT1G24330	-1.27064	2.82264	23.7587	2.51796e-06	0.000168375
AT1G11440	-1.26718	3.7216	44.5773	3.43501e-10	6.06353e-08
AT4G15660	-1.26616	1.45468	5.75427	0.0181116	0.22485
AT1G72180	-1.26612	6.57081	60.4575	7.26444e-13	2.00431e-10
AT3G28007	-1.26508	1.89736	9.46032	0.00256494	0.0558824
AT1G64890	-1.26045	3.27027	32.3904	5.51907e-08	5.92182e-06
AT5G67300	-1.25615	6.58846	57.4944	3.3106e-12	7.99242e-10
AT5G07460	-1.25401	5.70531	64.0671	1.90954e-13	5.69963e-11
AT3G47960	-1.25183	6.58395	58.5917	1.46205e-12	3.75028e-10
AT5G16380	-1.24999	2.56038	18.4602	2.93332e-05	0.00139541
AT4G09500	-1.24765	4.58784	7.91122	0.0443786	0.373792
AT3G09550	-1.24341	1.41731	5.64332	0.0186518	0.22852
AT1G73210	-1.23556	3.01387	25.9692	9.2802e-07	6.9407e-05
AT1G06620	-1.2323	4.14858	35.8169	2.12094e-06	0.00014489
AT1G45616	-1.23145	1.24045	4.13866	0.0441196	0.373057
AT5G54060	-1.22995	3.16917	22.476	3.20981e-05	0.00150125
AT1G67070	-1.22328	2.95849	9.77116	0.0105199	0.155097
AT1G29395	-1.22056	3.52473	7.39044	0.0394993	0.353085
AT5G44720	-1.21885	6.57902	56.6916	2.99957e-12	7.29518e-10
AT5G53050	-1.21797	6.37049	56.8113	2.86622e-12	7.02288e-10
AT1G73500	-1.21625	3.417	32.8683	4.81133e-08	5.23081e-06
AT2G18210	-1.21584	1.66879	6.602	0.0119599	0.168822
AT4G35180	-1.2152	1.45739	5.60554	0.0190445	0.231246
AT2G19240	-1.20976	1.26724	4.24946	0.0408374	0.358986
AT5G24200	-1.20407	1.37677	4.09631	0.0490583	0.392961
AT3G54640	-1.20298	7.3239	51.684	2.057e-11	4.38554e-09
AT3G25780	-1.20051	3.66743	38.0279	5.04829e-09	6.93517e-07
AT3G10260	-1.19808	5.79751	57.596	2.12896e-12	5.37693e-10
AT4G32800	-1.19148	3.16305	26.5396	7.18948e-07	5.54113e-05
AT3G57520	-1.19056	7.17398	49.6593	4.541e-11	9.20338e-09
AT1G29330	-1.18944	4.46723	52.5518	1.46848e-11	3.25774e-09
AT2G22450	-1.1878	3.83683	41.9592	9.94627e-10	1.58527e-07
AT5G27380	-1.18721	7.08103	51.3304	2.36081e-11	4.9718e-09
AT1G73700	-1.18573	1.28507	4.23182	0.0412229	0.361214
AT5G50450	-1.18566	2.51389	15.7619	0.000106411	0.00417918
AT3G20935	-1.18518	1.27237	4.22012	0.0415006	0.36268
AT5G49190	-1.18449	1.29634	4.35955	0.0383147	0.347222
AT3G46640	-1.18446	4.70734	55.5152	4.69555e-12	1.10121e-09
AT3G29590	-1.18088	3.31961	28.0547	6.4194e-07	4.99451e-05
AT1G15720	-1.17943	1.72671	6.70862	0.0111035	0.160883
AT2G03980	-1.17717	4.97527	57.3379	2.3474e-12	5.88338e-10
AT5G20190	-1.17639	7.65995	46.5189	1.57584e-10	2.89047e-08
AT5G45530	-1.16699	2.22542	11.6184	0.000817988	0.0228883
AT1G70820	-1.16096	6.97414	46.9864	3.07719e-10	5.46126e-08
AT5G19890	-1.16084	1.39884	4.79512	0.0299227	0.305679
AT2G29220	-1.15865	1.40371	4.62921	0.03321	0.323556
AT1G05300	-1.1524	3.65343	33.7566	4.67185e-08	5.13608e-06
AT5G23820	-1.15013	7.35127	46.9	1.35355e-10	2.51079e-08
AT3G06020	-1.14988	1.9223	8.50437	0.00402844	0.0779408
AT5G01050	-1.14726	1.87442	8.03654	0.00514871	0.0939675
AT1G76070	-1.14669	2.26136	11.7275	0.000774375	0.0217494
AT5G59760	-1.14375	1.36514	4.46602	0.0360565	0.337706
AT1G49230	-1.14317	1.52686	5.56203	0.0195075	0.23444
AT1G67970	-1.14256	2.42187	13.5443	0.000313809	0.0101811
AT4G21850	-1.1405	5.48448	9.0319	0.0326199	0.320566
AT2G23910	-1.13983	2.23106	11.436	0.000896597	0.0246963
AT1G69240	-1.13941	1.44812	4.96415	0.0272093	0.290225
AT1G79180	-1.13634	1.43416	4.7419	0.0308348	0.310743
AT5G33290	-1.13528	4.91565	52.0916	1.75559e-11	3.86854e-09
AT1G54217	-1.13253	1.51111	5.27835	0.022829	0.259628
AT5G39410	-1.13174	4.1589	43.8074	4.68875e-10	8.05998e-08
AT1G54050	-1.13048	3.51751	30.7839	1.1068e-07	1.07514e-05
AT5G48430	-1.12731	3.40871	28.7491	2.69789e-07	2.36287e-05
AT4G09820	-1.12613	1.54836	5.48117	0.0203993	0.242935
AT1G16850	-1.12569	1.67481	6.19499	0.0137876	0.187062
AT3G09940	-1.12478	4.66857	17.7066	0.0022806	0.0505939
AT1G20490	-1.12463	2.96831	20.6279	1.06412e-05	0.000584253
AT5G48250	-1.1205	3.25254	15.3089	0.000956278	0.0260044
AT1G07260	-1.11983	3.75837	35.7336	1.32406e-08	1.65927e-06
AT2G22930	-1.11974	2.85985	16.1825	0.000198282	0.00699005
AT4G30230	-1.11954	1.33362	4.10982	0.0442199	0.373232
AT5G01850	-1.11848	4.00265	39.3716	2.88624e-09	4.08465e-07
AT3G08640	-1.11648	6.71628	46.534	1.56636e-10	2.88924e-08
AT2G15630	-1.11271	1.59586	5.59782	0.0191258	0.23179
AT3G15790	-1.10714	5.15204	47.8633	4.12932e-10	7.21159e-08
AT5G13550	-1.10576	6.10898	47.4019	1.10845e-10	2.12828e-08
AT1G75230	-1.10311	3.97643	36.2919	2.54428e-08	2.92085e-06
AT3G15130	-1.10283	2.16659	9.21301	0.00320119	0.0656084
AT4G26255	-1.10272	1.48545	4.67473	0.0323529	0.318704
AT1G30040	-1.0992	1.76804	6.40298	0.0123534	0.173111
AT2G38250	-1.09877	1.81144	6.63446	0.0110718	0.1606
AT4G12030	-1.09655	6.55742	43.2027	1.76969e-09	2.61731e-07
AT2G37620	-1.09482	5.53428	49.5418	4.75575e-11	9.57947e-09
AT4G16940	-1.09459	1.61316	4.77525	0.0331258	0.323034
AT1G69870	-1.09344	6.01429	47.3725	1.12148e-10	2.12842e-08
AT1G72416	-1.09275	2.73857	16.3167	8.14557e-05	0.00335142
AT1G14120	-1.0923	4.3898	42.2902	1.20078e-09	1.89544e-07
AT2G31360	-1.09069	7.50464	40.0722	2.68756e-09	3.81994e-07
AT5G65690	-1.08907	2.8422	16.8186	8.36394e-05	0.00342411
AT4G27652	-1.08333	1.44017	4.48013	0.0357679	0.335982
AT5G24290	-1.07977	3.91802	35.149	1.80812e-08	2.13547e-06
AT1G60260	-1.07956	4.90362	7.44429	0.046168	0.379528
AT3G56230	-1.07648	1.60202	5.27105	0.022922	0.260504
AT5G28080	-1.07537	1.36543	3.94421	0.048664	0.391135
AT5G02950	-1.07407	3.13284	21.7694	6.26189e-06	0.000368597
AT2G40435	-1.07331	3.29078	22.0137	1.21046e-05	0.000649395
AT2G39725	-1.07251	1.97185	7.75703	0.0059668	0.10482
AT3G50260	-1.07166	2.11209	8.49783	0.00431897	0.0825341
AT5G14960	-1.07122	1.77033	6.32125	0.0128729	0.178865
AT4G09020	-1.07075	5.61726	44.5655	9.73114e-10	1.55855e-07
AT5G41620	-1.06983	3.16787	22.045	5.51525e-06	0.000336584
AT2G38860	-1.06875	6.44731	44.1693	4.04999e-10	7.11088e-08
AT1G75190	-1.06633	2.55779	13.7354	0.00028564	0.00943503
AT1G22570	-1.06595	3.74294	7.973	0.0290919	0.300652
AT4G15396	-1.06566	1.76199	5.66981	0.0195166	0.234464
AT3G21755	-1.0629	2.56788	8.13678	0.0101665	0.151387
AT2G45870	-1.0619	2.39013	11.5068	0.000865212	0.0238919
AT3G17120	-1.06032	5.15843	44.9509	5.7561e-10	9.59341e-08
AT5G01732	-1.05879	1.71273	4.86854	0.031994	0.316403
AT3G52072	-1.05477	1.4985	4.57586	0.0338738	0.32577
AT4G30660	-1.05424	4.57727	10.6975	0.0160725	0.207677
AT4G26670	-1.05271	4.41862	40.8241	1.58429e-09	2.4194e-07
AT4G35900	-1.05226	2.22642	9.61898	0.00226017	0.0502084
AT4G15765	-1.05215	2.93592	17.9918	3.66137e-05	0.00168367
AT2G39250	-1.04877	4.23086	27.6835	1.21919e-05	0.000651946
AT3G55640	-1.04434	4.10582	34.1758	6.29316e-08	6.58533e-06
AT4G06410	-1.04408	1.40773	3.94196	0.0487276	0.391508
AT3G01580	-1.0409	1.62614	5.14671	0.0245666	0.273237
AT1G16060	-1.04063	3.67024	29.5869	1.8669e-07	1.70741e-05
AT1G52720	-1.04038	4.08939	35.4211	1.51132e-08	1.83104e-06
AT1G21360	-1.03958	1.42459	4.04314	0.0459549	0.378819
AT2G23170	-1.03838	4.12542	16.9476	0.00126731	0.0320813
AT4G27440	-1.0376	8.27771	6.96948	0.0437008	0.370685
AT3G16690	-1.03638	3.22017	21.6672	6.5642e-06	0.000383492
AT5G25790	-1.03272	1.45501	4.18341	0.0423855	0.364079
AT4G14103	-1.0327	1.6284	5.1051	0.0251444	0.276757
AT5G53420	-1.02926	5.82151	43.2869	5.79039e-10	9.60182e-08
AT1G52770	-1.02764	2.22568	9.23822	0.00275074	0.0586082
AT3G58980	-1.02742	2.69635	14.3991	0.000206298	0.00723653
AT5G20900	-1.02711	6.13515	41.3986	1.25127e-09	1.9657e-07
AT5G07730	-1.0257	2.36885	10.6791	0.00131462	0.0328735
AT2G32660	-1.02565	2.13707	7.97435	0.00569275	0.101637
AT1G69360	-1.02448	4.50657	39.9159	2.30397e-09	3.34718e-07
AT5G57190	-1.02213	2.29297	9.84532	0.00201202	0.0459073
AT5G01830	-1.02173	3.40676	23.0791	4.32427e-06	0.00027199
AT3G05800	-1.01916	2.96028	17.2917	5.10748e-05	0.0022389
AT1G10700	-1.01834	5.30752	43.4716	5.37218e-10	9.04537e-08
AT4G35480	-1.0181	1.57878	4.59525	0.033503	0.324635
AT5G52120	-1.01766	2.63871	13.0532	0.000399953	0.0125333
AT1G26255	-1.01733	2.1822	8.50582	0.00402539	0.0779279
AT2G27200	-1.01548	3.22054	20.9223	9.26498e-06	0.000516464
AT1G70650	-1.01524	1.87034	6.3237	0.0128558	0.178702
AT4G25020	-1.01225	1.56235	4.54549	0.0344629	0.32893
AT4G35720	-1.01046	2.24279	8.81143	0.00352364	0.0705867
AT2G39420	-1.00712	4.80786	39.4204	5.71273e-09	7.81525e-07
AT4G16750	-1.00557	2.14111	8.10733	0.00496049	0.0912936
AT1G16400	-1.00153	5.55722	41.1256	1.39963e-09	2.14738e-07
AT2G29620	-1.00041	1.64378	4.2536	0.0432019	0.36874

## Sheet: H3K9ac up
Supplementary Table 3 List of MYC2 core genes
epic2 analysis (Col-0 ctrl merged (rep1, rep2, rep3) vs Col-0 2 h JA merged (rep1, rep2, rep3))
1010 domains/ 1000 genes
Chromosome	Start	End	fold chage	AGI Code	AGI Code	AGI Code
1	19346000	19349799	2.50462	AT1G52030
2	14688400	14688799	2.3988	AT2G34810
5	16136600	16137799	2.38312	AT5G40350
1	240000	240599	2.09857	AT1G01660
3	7878400	7879799	2.09753	AT3G22275
1	8516600	8520999	2.06691	AT1G24070
1	28821800	28825199	1.97649	AT1G76790
3	22458400	22459199	1.9685	AT3G60760
3	20765800	20769399	1.95671	AT3G55970
2	11814000	11814399	1.93248	AT2G27700
1	25508600	25509399	1.86888	AT1G68050
1	20176000	20176799	1.84017	AT1G54050
1	16263800	16264599	1.79816	AT1G43160
1	20162600	20164599	1.79527	AT1G54020
4	17533200	17534399	1.78907	AT4G37260
4	9346600	9347199	1.77394	AT4G16590
5	8500200	8502399	1.69615	AT5G24770
2	14685200	14686999	1.67702	AT2G34810
1	19351400	19352799	1.66183	AT1G52040
4	16999800	17000799	1.65322	AT4G35890
1	20119600	20120599	1.61689	AT1G53885
2	16420800	16422199	1.61453	AT2G39330
4	9407800	9408999	1.59271	AT4G16740
5	8507400	8510199	1.58666	AT5G24780
1	10595600	10597199	1.55553	AT1G30135
2	9481800	9484599	1.54183	AT2G22330
2	6869400	6869999	1.49191	AT2G15765
5	15218000	15219199	1.48734	AT5G38130
1	19508600	19522599	1.46991	AT1G52400	AT1G52410
4	8668200	8669199	1.46544	AT4G15210
2	16297600	16298799	1.44992	AT2G39030
4	6981400	6982799	1.39514	AT4G11510
5	15220400	15220799	1.38065	AT5G38130
1	20132200	20133199	1.37553	AT1G53903
3	8449800	8450599	1.35981	AT3G23550
5	3993000	3993599	1.34498	AT5G12340
4	15380400	15381399	1.33861	AT4G31800
1	3747600	3748399	1.33378	AT1G11180
1	22824400	22825799	1.32541	AT1G61800
3	10547800	10548999	1.31134	AT3G28290
4	11633400	11633799	1.31134	AT4G21910
5	6408200	6413199	1.28702	AT5G19100	AT5G19110
1	22733400	22734399	1.2648	AT1G61610
4	9405000	9405999	1.25908	AT4G16740
1	1286000	1286599	1.25521	AT1G04620
1	26653800	26658799	1.25441	AT1G70700
4	13711800	13713199	1.25303	AT4G27415
1	19697200	19698399	1.24786	AT1G52890
5	8028600	8032799	1.22237	AT5G23820
4	14644200	14648599	1.22013	AT4G29930
1	6450400	6452999	1.21983	AT1G18710
5	24200800	24201399	1.18705	AT5G60100
2	9677000	9680799	1.18129	AT2G22760
3	10566000	10567199	1.17968	AT3G28300
2	16663600	16664399	1.17536	AT2G39920
4	11598200	11599199	1.17345	AT4G21860
5	1666200	1671199	1.16982	AT5G05590
4	11589400	11592999	1.1685	AT4G21850
1	23828600	23831399	1.16433	AT1G64200
4	7256800	7257199	1.16433	AT4G12115
3	7275800	7276199	1.15487	AT3G20810
5	1672000	1674599	1.14947	AT5G05600
1	2025600	2026799	1.14003	AT1G06620
2	12628600	12629399	1.13856	AT2G29470
4	12108200	12109199	1.1275	AT4G23100
5	3122600	3123799	1.12013	AT5G09980
5	16565400	16565999	1.0989	AT5G41390
5	328000	328599	1.09095	AT5G01840
1	6448400	6449599	1.08729	AT1G18710
4	16102800	16103399	1.07687	AT4G33467
5	4576200	4576999	1.07687	AT5G14200
5	7827800	7828599	1.07687	AT5G23240
4	12468000	12468599	1.06668	AT4G24010
5	24006800	24007599	1.06438	AT5G59580
4	6877200	6879399	1.05501	AT4G05865
1	19196600	19202599	1.05245	AT1G51760
4	8834600	8836399	1.03959	AT4G15440
3	16517400	16518799	1.03306	aT4G45130
3	5326800	5327599	1.02796	AT3G15720
1	3591800	3592399	1.02729	AT1G10770
3	8110600	8111599	1.0231	AT3G22890
4	6441800	6443599	1.00739	AT4G10390
1	19334200	19335999	1.00542	AT1G52000
4	17492200	17494199	0.99816	AT4G37140
5	8336800	8339599	0.99755	AT5G24420
3	16376200	16381399	0.986567	AT3G44860
3	15224400	15225199	0.985242	AT3G43270
1	27569000	27569599	0.978094	AT1G73330
1	2860400	2864799	0.976905	AT1G08920
4	16284200	16284999	0.975427	AT4G33980
5	24490200	24491399	0.965555	AT5G60880
1	16836000	16838399	0.964469	AT1G44350
2	16201000	16202199	0.95851	AT2G38760
1	3471800	3472599	0.952693	aT1G10530
3	10522800	10523599	0.952614	AT3G28216
4	12342600	12343399	0.948139	AT4G23700
5	14549800	14551799	0.947792	AT5G36907
5	21978600	21980399	0.944117	AT5G54150
4	11519000	11519799	0.939368	AT4G21680
2	9264800	9266399	0.932113	AT2G21660
3	8287800	8288399	0.928773	AT3G23220
3	17905600	17906799	0.926732	AT3G48350
3	5596000	5601399	0.909562	AT3G16470
1	8956800	8957999	0.908474	AT1G25500
4	17535400	17537399	0.905212	AT4G09495
1	28740800	28741999	0.903224	AT1G76590
1	5508400	5508999	0.899229	AT1G16060
5	21247600	21248399	0.899085	AT5G52320
5	15213800	15214999	0.898397	AT5G38120
4	7792800	7797599	0.896837	AT4G13410
3	16522200	16527999	0.881558	AT3G45140
4	10187200	10188999	0.878773	AT4G18440
2	9684800	9687199	0.8772	AT2G22770
5	7258400	7260399	0.874116	AT5G21960
1	17779800	17779999	0.872052	AT1G48120
4	10177800	10178199	0.865368	AT4G06795
1	25759800	25760999	0.863165	AT1G68600
1	4868400	4869199	0.860061	AT1G14250
1	26079600	26081599	0.859087	AT1G69370
1	3934000	3935799	0.857559	AT1G04863
1	23044800	23045399	0.852657	AT1G62320
5	21271000	21276999	0.847952	AT5G52400
2	19151400	19152799	0.846928	AT2G46650
3	17702400	17706599	0.844174	AT3G47960
1	23199800	23202799	0.843488	AT1G62660
1	30135400	30137199	0.843075	AT1G80110
5	15501200	15503799	0.841813	AT5G38710
2	6313600	6315999	0.839032	AT2G14750
1	6105800	6108199	0.837894	AT1G05323
1	27132000	27132999	0.833737	AT1G72120
5	24004000	24004999	0.830232	AT5G59570
1	8919000	8919999	0.827844	AT1G25422
1	29833800	29834399	0.826465	AT1G79310
5	22083600	22084599	0.824485	AT5G08195
2	3189000	3189199	0.823115	AT2G07565
5	3239600	3240599	0.817896	AT5G10300
3	17204200	17205799	0.817867	AT3G46700
4	13760000	13762799	0.810439	AT4G27560
5	198800	200399	0.80968	AT5G01500
1	27968400	27977399	0.809086	AT1G74420	AT1G74430
2	1260600	1262399	0.80862	AT2G03980
3	18871200	18872999	0.804057	AT3G50770
1	8985400	8989599	0.799865	AT1G25560
1	21079400	21080399	0.794608	AT1G56300
5	24492400	24501799	0.793968	AT5G60890
3	9647800	9648599	0.788246	AT3G26330
4	5649600	5650799	0.785409	AT4G05615
1	10013000	10014799	0.781649	AT1G28480
4	14541400	14542399	0.780797	AT4G29690
5	16075200	16077399	0.779036	AT5G40210
5	23009000	23009599	0.776363	AT5G56880
1	22877600	22879399	0.775791	AT1G61900
1	27528400	27530999	0.773945	AT1G73210
5	22267800	22268599	0.770211	AT5G54810
3	1641600	1643199	0.769614	AT3G05640
3	755400	755799	0.76875	AT3G03250
2	16459200	16461599	0.766458	AT2G39420
1	6073800	6074399	0.765943	AT1G17665
3	9402800	9410599	0.764488	AT3G25760	AT3G25770	AT3G25780
4	12466200	12467199	0.75939	AT4G24010
1	5202800	5205799	0.755862	AT1G15125
2	9487800	9491199	0.755342	AT2G22330
2	1357800	1360199	0.752808	AT2G04080
5	8265000	8265999	0.75265	AT5G24290
2	3333200	3335199	0.752145	AT2G05215
5	16458200	16459399	0.751661	AT5G41120
3	7110200	7111799	0.750997	AT3G20390
5	18040800	18044999	0.747286	AT5G44710
1	29438400	29439799	0.746331	AT1G78240
3	21656400	21657199	0.745899	AT3G58570
5	5758200	5760399	0.740877	AT5G17460
3	4777600	4778199	0.739837	AT3G14320
5	19183600	19188799	0.739657	AT5G47240
2	14573000	14573999	0.737275	AT2G34600
3	7103600	7104599	0.735208	AT3G20362
1	25702000	25702399	0.72693	AT1G68500
1	30367400	30369399	0.726302	AT1G80820
3	10209400	10210399	0.725707	AT3G27550
5	9163400	9166599	0.723235	AT5G04205
2	1335800	1336599	0.722441	AT2G04040
2	13193000	13195399	0.719965	AT2G31005
1	22490400	22491599	0.715153	AT1G61065
5	25877800	25879199	0.713365	AT5G64740
1	1883000	1884199	0.713013	AT1G06160
1	11796000	11809799	0.711432	AT1G32640
2	9055600	9056199	0.71009	AT2G21130
2	18402400	18403599	0.705689	AT2G44580
4	16928000	16928599	0.700724	AT4G35720
4	11626400	11631199	0.700645	AT4G21910
1	4599000	4599199	0.700309	AT1G13400
3	19089000	19093599	0.700185	AT3G51440
1	10259600	10261199	0.699667	AT1G29330
5	1721400	1723199	0.698829	AT5G05730
4	13716400	13717199	0.69836	AT4G07815
2	2359400	2363599	0.695309	AT2G06050
3	523400	524599	0.694749	AT3G02510
4	2449600	2450599	0.693543	AT4G04840
5	17533600	17534599	0.692729	AT5G43650
1	2162000	2166999	0.691129	AT1G07050
5	324400	325799	0.690491	AT5G01840
1	5765000	5765599	0.688802	AT1G16850
3	1539600	1540599	0.688307	AT3G05380
3	10790000	10790599	0.686926	AT3G28740
1	4845000	4845799	0.686557	AT1G14170
3	20374200	20376599	0.685851	AT3G54990
4	18517800	18528399	0.685112	aT4G39940
1	24513800	24514599	0.68403	AT1G65890
1	30181000	30181599	0.681571	AT1G80270
2	18400800	18401399	0.680571	AT2G44578
1	20244800	20245599	0.679217	AT1G54217
1	30138200	30139999	0.678976	AT1G80120
5	9668600	9672599	0.676785	AT5G27380
2	18902200	18903399	0.676556	AT2G09670
4	17420600	17425799	0.674304	AT4G36950
5	4216200	4222799	0.672415	AT5G13220
3	7880800	7882599	0.671517	AT3G22290
5	2175000	2175999	0.670713	AT5G07010
2	3468200	3468799	0.668592	AT2G07732
5	22086000	22087799	0.668385	AT5G54390
2	9223600	9224399	0.667481	AT2G21540
4	17004600	17005799	0.665803	AT4G35900
3	1813200	1814199	0.664112	AT3G06019
2	8426200	8426999	0.663845	AT2G19450
1	2268800	2268999	0.661835	AT1G07380
2	16736600	16737399	0.661835	AT2G40085
1	27162800	27165799	0.659383	AT1G72180
1	4545000	4545999	0.657065	AT1G13270
1	5953000	5959799	0.651108	AT1G17380
5	20725200	20726799	0.650172	AT5G50940
5	16529400	16530199	0.648599	AT5G41315
3	22101400	22102199	0.648029	AT3G59820
1	28728200	28731799	0.64707	AT1G76560
1	29093600	29095199	0.646165	AT1G77420
2	10029600	10030199	0.645533	AT2G23560
5	332200	333999	0.644557	AT5G01850
4	15382200	15385599	0.644142	AT4G31800
4	14543600	14545199	0.642662	AT4G29700
1	11486600	11487199	0.642071	AT1G31990
2	3495600	3497599	0.640939	AT2G07739
2	13805400	13807599	0.640416	AT2G32520
5	4702600	4703199	0.639808	AT5G14580
1	22070200	22070599	0.637988	AT1G59950
5	21240800	21243199	0.637988	AT5G52310
1	9378000	9379999	0.635995	AT1G27020
5	19562800	19563799	0.627773	AT5G48250
5	23116000	23118399	0.627362	AT5G57110
1	9776600	9777799	0.626976	AT1G28050
1	6103400	6104999	0.626668	AT1G05317
2	10048800	10049199	0.626559	AT2G23620
5	26085800	26090599	0.626466	AT5G65280
3	8700400	8701799	0.624013	AT3G24090
4	13017000	13017399	0.623154	AT4G07385
3	7887200	7887799	0.621868	AT3G22310
3	5234600	5235799	0.621502	AT3G15500
3	1822000	1825999	0.620772	AT3G06030
1	6799000	6809599	0.620168	AT1G19670
1	16912400	16913799	0.619217	AT1G44790
5	11765800	11765999	0.61744	AT5G04975
3	2007000	2008199	0.616031	AT3G01855
2	18492000	18496599	0.615989	AT2G44840
3	10076800	10077599	0.614837	AT3G27280
1	11292400	11298399	0.613613	AT1G31550
5	25409400	25410599	0.613471	AT5G63450
4	9202400	9204199	0.611208	AT4G16265
4	10575400	10576599	0.610533	AT4G19390
3	21291400	21293799	0.610466	AT3G57520
2	9530400	9531799	0.610358	AT2G22450
3	5187200	5187599	0.607387	AT3G15357
5	4843800	4844599	0.606339	AT5G14960
1	8838200	8839599	0.604918	AT1G05933
2	18670000	18670599	0.601714	AT2G45280
4	5268000	5268399	0.601714	AT4G08345
3	8295600	8296399	0.597867	AT3G23240
4	12054200	12055199	0.596879	AT4G23000
4	11636000	11636599	0.596481	AT4G21920
3	9892800	9893599	0.596246	AT3G26840
5	22980800	22982199	0.595339	AT5G56840
2	6947200	6947999	0.595066	AT2G15960
1	3755800	3756999	0.594435	AT1G11210
1	22222400	22224199	0.594271	AT1G60270
2	13137600	13142599	0.59393	AT2G30860
5	25044200	25044999	0.593663	AT5G62370
3	3170000	3173399	0.59237	AT3G10250
5	17573600	17575799	0.590984	AT5G43745
3	22074000	22075799	0.589757	AT3G59760
1	29982400	29982799	0.588771	AT1G79680
1	5318000	5318799	0.58865	AT1G15480
4	8921400	8921999	0.588125	AT4G15640
5	25608200	25611799	0.587956	AT5G63970
4	8671400	8671799	0.585886	AT4G15215
2	16295400	16296599	0.584059	AT2G39020
2	11230200	11230599	0.583832	AT2G26390
3	8761800	8762599	0.583832	AT3G24220
2	17891400	17893599	0.583652	AT2G43020
4	2445800	2448599	0.582763	AT4G04995
1	2867200	2870399	0.579792	AT1G08920
2	11227200	11227999	0.579372	AT2G26380
1	942800	943399	0.578532	AT1G03760
4	12310600	12312599	0.577077	AT4G23600
2	17711200	17711999	0.576946	AT2G42540
1	21233800	21235199	0.574674	AT1G56650
5	6127400	6129199	0.574372	AT5G02895
2	16146600	16149799	0.573983	AT2G38610
5	687400	689799	0.570933	AT5G02940
5	25875600	25876599	0.569576	AT5G64735
4	9140600	9144599	0.569512	AT4G16144
2	15207200	15207599	0.569077	AT2G36270
1	19764400	19764999	0.568725	AT1G53035
1	3740800	3741399	0.567507	AT1G11170
2	12701600	12702399	0.565297	AT2G29720
1	9574600	9574999	0.565159	AT1G27565
5	23341400	23343399	0.563159	AT5G57630
1	20022800	20023199	0.562299	AT1G53640
2	15988200	15988599	0.562299	AT2G38160
2	7217400	7221599	0.562091	AT2G16650
3	8458200	8462599	0.561836	AT3G23570
1	28945800	28946999	0.560688	AT1G77020
5	26605200	26606599	0.559654	AT5G09665
5	3385600	3386999	0.557677	AT5G10720
5	4686200	4686999	0.55435	AT5G14530
5	21673400	21675399	0.55331	AT5G53420
2	15644800	15645799	0.552713	AT2G37260
1	3244200	3249999	0.552412	AT1G09960
4	17080400	17080799	0.551781	AT4G36090
4	14546200	14547599	0.551725	AT4G29710
5	1317400	1321999	0.551537	AT5G04590
5	690600	692399	0.55143	AT5G02950
1	23113000	23113599	0.550803	AT1G62440
1	2965000	2965599	0.54936	AT1G09180
4	9745200	9746799	0.547878	AT4G17480
1	4758600	4760199	0.547677	AT1G13920
5	17183400	17184999	0.547051	AT5G42860
5	23155000	23155599	0.546357	AT5G57150
1	20384000	20384999	0.545748	AT1G54570
4	7211000	7212799	0.545547	AT4G12030
1	26075000	26076199	0.543862	AT1G69360
4	14796800	14801999	0.543798	AT4G30210
3	23241600	23242199	0.543572	AT3G62860
5	14254800	14255999	0.540559	AT5G36220
1	24899000	24899599	0.539844	AT1G66760
3	6469400	6471199	0.539663	AT3G03765
3	15983400	15985199	0.539053	AT3G44300
1	25195800	25197199	0.538724	AT1G67300
2	13855600	13856199	0.537506	AT2G08535
5	17096400	17102999	0.536728	AT5G42650
1	7126200	7126599	0.536304	AT1G20570
3	10042400	10042999	0.536304	AT3G27190
1	27566200	27568199	0.535712	AT1G73320
1	5308600	5309599	0.534079	AT1G15440
3	6119800	6122199	0.53373	AT3G17860
1	27272400	27276399	0.533701	AT1G72440
5	9959600	9961199	0.529543	AT5G27930
2	11684000	11689199	0.529501	AT2G27310
1	11419800	11420799	0.527762	AT1G31830
1	18400000	18401199	0.527533	AT1G07587
4	8679800	8680199	0.527533	AT4G15230
3	1731000	1732399	0.527124	AT3G05810
5	271600	273999	0.526575	AT5G01732
1	26938600	26939199	0.526179	AT1G71520
1	29584800	29586799	0.525207	AT1G78660
5	22203800	22204199	0.524331	AT5G54660
1	4794600	4796399	0.522525	AT1G13990
4	10583800	10586599	0.52247	AT4G19410
4	15812000	15815199	0.521017	AT4G32790
1	6765600	6766399	0.520972	AT1G19540
4	9349800	9350399	0.520479	AT4G16600
3	20059800	20060399	0.51939	AT3G54180
1	27277200	27278199	0.519182	AT1G09307
4	14889400	14890599	0.519182	AT4G30460
3	6043400	6044399	0.51871	AT3G17680
5	24850200	24850999	0.518382	AT5G61880
1	18329600	18330399	0.518189	AT1G49520
1	1400800	1401399	0.517445	AT1G04945
1	6772800	6777199	0.516955	AT1G19565
4	13605400	13606999	0.515242	AT4G27130
1	20986200	20986999	0.514493	AT1G56110
4	10142400	10143999	0.512668	AT4G18350
2	6057800	6058999	0.51249	AT2G14290
4	16641200	16644799	0.512418	AT4G34950
2	18341000	18341599	0.512087	AT2G44450
5	7935400	7936599	0.512087	AT5G23535
1	20525600	20525999	0.511809	AT1G55020
5	1487800	1487999	0.511275	AT5G05040
1	28148600	28153199	0.510799	AT1G74950
3	20502600	20503599	0.510172	AT3G55290
1	3058400	3058799	0.509831	AT1G09480
2	9596600	9597199	0.509188	AT2G22600
3	2441600	2442399	0.508588	AT3G07650
3	25400	25999	0.50686	AT3G01080
1	19505200	19507199	0.50638	AT1G52370
5	8739000	8739999	0.505715	AT5G25230
2	13799000	13799999	0.504734	AT2G32510
3	862800	863399	0.504621	AT3G03580
5	2179800	2180599	0.503882	AT5G07020
4	14954200	14956399	0.502696	AT4G08305
4	14919800	14922399	0.502518	AT4G30530
5	4272000	4274199	0.499327	AT5G13330
3	3646000	3647399	0.498699	AT3G02465
4	9030000	9033399	0.497204	AT4G15920
1	3883400	3887599	0.49621	AT1G11572
3	8606800	8607999	0.493685	AT3G23830
3	6759200	6760999	0.493437	AT3G19500
5	26819000	26824199	0.492802	AT5G09845
3	5936000	5936599	0.49191	AT3G17360
4	18185600	18186999	0.490607	AT4G39030
5	5585600	5588199	0.49028	AT5G17000
3	1038800	1039599	0.49004	AT3G04010
4	8021000	8022799	0.489225	AT4G13860
5	7703200	7704599	0.489195	AT5G23010
4	5781800	5782399	0.488998	AT4G09012
2	14498600	14499199	0.487156	AT2G34357
1	25042200	25043799	0.486367	AT1G67070
2	8865000	8865799	0.485886	AT2G20585
1	127800	128999	0.483296	AT1G01320
4	13074200	13075399	0.480769	AT4G25630
2	18123200	18123799	0.480594	AT2G43720
2	11809200	11810799	0.480124	AT2G27690
5	9518400	9520399	0.479561	AT5G27050
3	18324000	18325399	0.479541	AT3G49400
4	11567200	11571599	0.479458	AT4G21790
1	20158200	20160799	0.479154	AT1G54010
3	4724400	4725599	0.479052	AT3G02895
4	13919200	13920799	0.47897	AT4G27970
5	21817400	21818799	0.478584	AT5G53750
5	5679800	5680599	0.47856	AT5G17270
5	25859200	25859799	0.478235	AT5G64687
1	5975800	5981399	0.47798	AT1G17420
1	28940400	28941599	0.47741	AT1G77000
4	17292200	17293799	0.477312	AT4G36680
4	14842000	14843599	0.477113	AT4G30340
1	6668800	6669599	0.476959	AT1G05493
2	14389200	14390799	0.476851	AT2G34070
3	17440800	17441399	0.476803	AT3G47340
5	25457200	25458399	0.476279	AT5G63590
3	2022400	2022999	0.474464	AT3G06530
5	9540400	9541799	0.472232	AT5G27110
2	14879800	14880599	0.471732	AT2G35343
4	2367600	2368199	0.47159	AT4G04670
1	9854600	9855199	0.471404	AT1G28210
5	22306600	22314199	0.470805	AT5G54960
3	7814800	7815799	0.469787	AT3G22150
5	24821200	24822799	0.469633	AT5G61780
1	23996000	23996399	0.469189	AT1G64600
2	8078400	8079399	0.469189	AT2G18620
5	9425200	9425799	0.468752	AT5G26800
3	19163200	19166199	0.468103	AT3G51660
4	11396400	11397599	0.468011	AT4G21390
2	16055400	16055999	0.467331	AT2G38320
5	6152800	6156199	0.466041	AT5G18525
1	4534000	4538999	0.46334	AT1G05003
3	5790000	5790599	0.463227	AT3G16950
3	9650600	9652999	0.462438	AT3G26340
1	29680000	29680799	0.461897	AT1G78930
3	1434600	1435399	0.460613	AT3G05130
3	8418800	8419799	0.460576	AT3G23480
5	9632600	9634999	0.460018	AT5G27330
2	10584800	10588399	0.459816	AT2G24850
1	7829400	7830399	0.459342	AT1G05727
3	320600	321599	0.459342	AT3G01065
5	9245800	9247799	0.459342	AT5G26340
1	19945600	19947199	0.459288	AT1G53440
4	7990800	7993799	0.458985	AT4G13770
3	6397400	6398199	0.458743	AT3G18580
2	1918200	1919199	0.457476	AT2G05260
1	6414000	6415399	0.457296	AT1G18630
3	10147400	10149199	0.457144	AT3G27416
1	17539000	17539399	0.45672	AT1G47670
1	22589200	22589799	0.45672	AT1G61255
2	19526600	19527599	0.456411	AT2G47600
1	25117000	25117399	0.456365	AT1G67140
2	19698000	19698399	0.456159	AT2G48160
2	13655800	13660599	0.45579	AT2G32140
1	17464000	17464999	0.455384	AT1G47560
1	28416000	28416999	0.455384	AT1G75670
1	28734200	28735799	0.455384	AT1G76580
2	7927600	7928799	0.454143	AT2G07055
4	260400	260999	0.453942	AT4G00620
4	6662200	6662799	0.453942	AT4G10843
4	11374400	11374999	0.453841	AT4G21362
1	22220400	22221399	0.453593	AT1G60260
1	20167600	20169399	0.453381	AT1G54030
4	11964800	11965599	0.453218	AT4G22770
4	8973000	8978999	0.452893	AT4G15765
5	7482400	7483599	0.452739	AT5G22540
3	18929200	18931799	0.452718	AT3G50930
2	19070400	19070999	0.452381	AT2G46455
3	21927800	21928599	0.452084	AT3G59330
3	6495600	6496599	0.451911	AT3G18840
1	120000	120999	0.45172	AT1G01310
1	29528200	29529599	0.451662	AT1G78490
4	14022400	14022999	0.450898	AT4G28330
4	6022400	6027199	0.450672	AT4G09510
3	21932600	21933799	0.450616	AT3G59350
5	21294200	21295199	0.45024	AT5G52470
1	6787400	6787999	0.449681	AT1G19630
4	1297800	1298399	0.448841	AT4G02930
5	4740600	4743599	0.448841	AT5G14700
2	8033000	8033599	0.44847	AT2G18510
3	2910600	2911399	0.448431	AT3G09455
1	17075600	17076999	0.44832	AT1G45145
5	2928200	2928599	0.447966	AT5G09420
2	9493400	9495599	0.447937	AT2G07575
5	5474400	5474799	0.44771	AT5G16690
3	1993800	1995199	0.446922	AT3G06483
3	20579000	20579599	0.446271	AT3G55510
3	2468000	2468799	0.446106	AT3G07730
5	15022200	15022799	0.446106	AT5G37793
5	3582400	3583199	0.445897	AT5G11240
1	21551800	21554399	0.445807	AT1G58200
3	17698000	17700799	0.445385	AT3G07835
1	22868600	22871199	0.445156	AT1G61890
1	25970800	25971599	0.445023	AT1G69070
1	5596600	5597599	0.444978	AT1G16370
1	2582600	2583399	0.444912	AT1G08220
2	14833800	14834399	0.444912	AT2G35200
2	9443200	9444799	0.442521	AT2G22200
4	15001000	15002199	0.442521	AT4G30800
5	1176000	1176799	0.442268	AT5G04250
4	14064000	14064799	0.441786	AT4G28450
4	2722600	2723199	0.440926	AT4G05330
3	5588600	5589599	0.440835	AT3G16450
1	19423600	19424399	0.440247	AT1G52160
1	30150800	30151399	0.439442	AT1G80160
3	7130000	7130399	0.439442	AT3G20440
4	16720000	16720399	0.439442	AT4G09105
3	18634400	18638799	0.439207	AT3G50260
4	12285800	12286599	0.437372	AT4G23540
3	20224200	20225399	0.436915	AT3G54640
4	15136000	15136599	0.435326	AT4G31120
5	25817200	25817799	0.435326	AT5G64570
3	17606400	17606999	0.434424	AT3G47750
2	15063200	15063799	0.433566	AT2G35859
1	29896200	29896799	0.433357	AT1G79470
5	2324000	2327799	0.432571	AT5G07350
1	30174000	30174799	0.432425	AT1G80245
4	13873200	13876399	0.432353	AT4G27852
1	29777200	29777999	0.431967	AT1G79150
5	20509800	20510799	0.43148	AT5G50370
5	1428600	1429199	0.43088	AT5G04895
5	19849600	19850199	0.43088	AT5G48960
5	19868600	19869999	0.430299	AT5G49015
4	16901600	16905399	0.430126	AT4G09225
5	8978800	8979399	0.429661	AT5G25790
5	24673000	24675999	0.429212	AT5G61370
5	1114200	1114799	0.428978	AT5G04110
2	1259000	1259599	0.428635	AT2G03980
4	13586400	13587399	0.427474	AT4G27070
3	7567600	7568199	0.426814	AT3G21480
1	19617000	19617599	0.425536	AT1G52670
3	18290000	18290599	0.424795	AT3G49320
5	8354800	8358599	0.424483	AT5G24470
5	15769600	15770399	0.424376	AT5G39410
2	769200	769999	0.423675	AT2G02740
1	26644800	26645599	0.423048	AT1G70670
1	11106800	11108199	0.422561	AT1G31120
4	15675600	15679199	0.422531	AT4G32480
5	22906200	22906599	0.42152	AT5G56580
2	15803600	15803999	0.421318	AT2G37678
4	2516600	2517199	0.421207	AT4G04940
4	10192800	10193399	0.421207	AT4G18470
3	5603200	5605599	0.420604	AT3G16490
5	7341400	7341799	0.420174	AT5G22140
5	9715400	9716399	0.419537	AT5G27520
3	5565800	5568399	0.418502	AT3G16400
1	28230400	28235799	0.418419	AT1G75220
1	23169200	23171799	0.418098	AT1G62570
1	4688200	4688799	0.417909	AT1G13670
5	16646200	16647199	0.417909	AT5G41620
3	3512400	3512999	0.417296	AT3G11210
1	3862400	3863199	0.417212	AT1G11475
5	23149800	23153599	0.417079	AT5G57140
2	15257400	15258999	0.416808	AT2G36380
5	9375200	9379599	0.416788	AT5G26600
3	2742200	2743799	0.416358	AT3G08990
5	5568400	5569199	0.416009	AT5G16930
5	12558400	12560599	0.415983	AT5G33290
2	14465800	14466399	0.415896	AT2G34260
1	6482800	6483599	0.41492	AT1G18800
1	26323200	26324599	0.414774	AT1G69890
3	15993400	15994799	0.413907	AT3G44320
2	14654200	14654999	0.411567	AT2G34730
1	29886600	29887999	0.411474	AT1G79440
2	16856200	16856799	0.411291	AT2G40360
2	13201400	13202199	0.410941	AT2G31018
2	15801800	15802799	0.410482	AT2G37678
2	14536000	14537399	0.410145	AT2G34490
2	14309800	14310199	0.409998	AT2G33830
4	12047000	12048599	0.409447	AT4G22980
5	9798200	9798999	0.409254	AT5G27680
3	1009400	1010599	0.408654	AT3G01375
5	2632400	2633599	0.408415	AT5G01495
1	27464800	27466199	0.408323	AT1G73010
1	20594400	20595399	0.408188	AT1G55205
5	20551600	20552599	0.40796	AT5G50460
1	26082400	26083599	0.407558	AT1G69380
5	1519400	1525199	0.407483	AT5G05140
2	11758200	11759599	0.407021	AT2G27510
5	2285000	2286599	0.406936	AT5G07280
1	23151800	23152399	0.406373	AT1G62540
3	21705200	21705999	0.40618	AT3G58670
1	23038800	23039799	0.405105	AT1G62310
1	9214000	9214999	0.404536	AT1G26665
1	8630600	8632399	0.404303	AT1G24320
4	12519000	12521199	0.403962	AT4G24110
5	5763800	5765999	0.403844	AT5G17490
5	19250400	19251399	0.403766	AT5G47455
2	18067200	18075599	0.403699	AT2G43530	AT2G43550
5	22265000	22266799	0.403232	AT5G54810
5	5061600	5062199	0.402858	AT5G15550
1	27965600	27967599	0.402272	AT1G09447
4	7010200	7011399	0.401751	AT4G11600
2	13136000	13136799	0.401494	AT2G30840
3	18978600	18979999	0.400467	AT3G51090
1	18336800	18337599	0.400142	AT1G49540
4	14561400	14562599	0.399716	AT4G29730
1	20123800	20125199	0.3988	AT1G53890
4	11622400	11624399	0.3988	AT4G21903
5	25890200	25890599	0.3988	AT5G09255
5	24558800	24560799	0.3988	AT5G61020
5	25400400	25401199	0.3988	AT5G63420
5	22224800	22230799	0.39805	AT5G54700
5	25055200	25056799	0.397561	AT5G62400
4	13934800	13935399	0.397169	AT4G28020
1	18098000	18099199	0.396562	AT1G48920
1	1469600	1470599	0.395772	AT1G05100
3	3037800	3038199	0.395234	AT3G09910
1	20269600	20270199	0.394948	AT1G54290
1	24528400	24529399	0.394842	AT1G65920
2	2842400	2843399	0.39473	AT2G06925
5	18345600	18346799	0.393845	AT5G45280
5	7534000	7535199	0.393638	AT5G22650
5	21618000	21619199	0.393506	AT5G53290
3	10959800	10960799	0.39348	AT3G28930
2	19107000	19107999	0.393346	AT2G46535
1	11039400	11039999	0.393056	AT1G30960
1	5302600	5303399	0.392374	AT1G15420
3	17581200	17581599	0.392074	AT3G47690
4	11401200	11401799	0.392074	AT4G21400
3	23095000	23095599	0.391508	AT3G62430
1	2407000	2409599	0.391449	AT1G07770
3	4704600	4705599	0.391216	AT3G14172
3	20747800	20748199	0.390981	AT3G55940
1	3424400	3425399	0.3906	AT1G04793
3	720200	720799	0.389462	AT3G01235
3	18729000	18729599	0.389462	AT3G50470
3	20126200	20126999	0.38915	AT3G54350
1	27034000	27035199	0.388676	AT1G71870
5	19815400	19817999	0.38836	AT5G48880
4	18546800	18547599	0.388074	AT4G40000
5	8496600	8497599	0.387871	AT5G24760
5	6563000	6563999	0.386355	AT5G19460
4	12080000	12080999	0.385282	AT4G23050
3	21353600	21354199	0.384994	AT3G57660
5	21556600	21557999	0.384656	AT5G07955
4	17077400	17077999	0.384606	AT4G36080
5	4734000	4734599	0.384606	AT5G14690
1	9970800	9971599	0.383657	AT1G28395
5	25034800	25042799	0.382772	AT5G62360
4	17183200	17184199	0.382498	AT4G09295
4	13452200	13452799	0.382498	AT4G26670
5	25613400	25613999	0.382375	AT5G63990
4	7641400	7642399	0.382198	AT4G13110
2	17886400	17890399	0.382103	AT2G43010
5	25330000	25335599	0.381522	AT5G63160
5	26772600	26774399	0.381351	AT5G67080
1	20154600	20156999	0.381206	AT1G54000
5	23685000	23685799	0.380982	AT5G58600
4	13878800	13880799	0.380973	AT4G27870
2	14320000	14320599	0.380264	AT2G33847
5	8064600	8065599	0.379996	AT5G23900
3	20262400	20263399	0.379754	AT3G54740
4	12103000	12107399	0.379754	AT4G23100
5	23705200	23706799	0.379754	AT5G58670
1	1779400	1779999	0.37926	AT1G05890
3	9147400	9148399	0.378839	AT3G25110
1	584200	584799	0.378528	AT1G02690
3	2938400	2939399	0.378042	AT3G09560
1	10677600	10678399	0.377874	AT1G06323
5	17720800	17725599	0.377476	AT5G44040
5	22381000	22381799	0.377302	AT5G55140
4	17346800	17347999	0.37722	AT4G36820
5	24888600	24889199	0.376917	AT5G61970
2	10253800	10254599	0.376432	AT2G24120
3	17907800	17910599	0.376432	AT3G48360
2	7754200	7755199	0.37604	AT2G17830
1	22628200	22629799	0.375549	AT1G61340
5	7148200	7148799	0.375396	AT5G21050
3	7885600	7886399	0.37533	AT3G22300
1	17150800	17151199	0.375213	AT1G45231
5	24926400	24927399	0.375028	AT5G62050
3	4651800	4657599	0.374568	AT3G14050
5	5359600	5360799	0.374032	AT5G16380
4	9501800	9502999	0.373854	AT4G16890
4	7254000	7255999	0.37283	AT4G12110
3	21711400	21712599	0.37244	AT3G58700
1	22399600	22400399	0.370744	AT1G60850
2	9291000	9291599	0.370603	AT2G21780
5	21511600	21516199	0.370139	AT5G53050
1	6171600	6173199	0.370121	AT1G17940
3	6889000	6891999	0.369977	AT3G03905
5	17707000	17709399	0.369897	AT5G44010
4	17827400	17828199	0.369849	AT4G37910
4	12607400	12613999	0.369578	AT4G23430
1	6616600	6625999	0.369475	AT1G19180
2	15485800	15486199	0.369323	AT2G36890
3	19820600	19821599	0.369137	AT3G53460
5	17330800	17331799	0.36871	AT5G43170
4	9365800	9366599	0.368103	AT4G16630
2	10170600	10171399	0.367977	AT2G23890
4	12962200	12962799	0.367921	AT4G25340
5	14137800	14138599	0.36771	AT5G35995
5	25537000	25538199	0.367504	AT5G63810
5	25869200	25869999	0.367214	AT5G64710
1	3995400	3997399	0.367169	AT1G11840
5	22961400	22963399	0.366987	AT5G56760
3	5592600	5594599	0.366699	AT3G16460
1	5023400	5024199	0.366379	AT1G14640
3	9356400	9357599	0.36567	AT3G25700
2	1281800	1282799	0.365262	AT2G04030
4	17416800	17417799	0.365262	AT4G36940
1	25140400	25141399	0.364768	AT1G67210
4	14265600	14266799	0.364713	AT4G28910
5	15413800	15414399	0.36397	AT5G05765
5	4683600	4684399	0.363549	AT5G14520
5	19514400	19514999	0.363395	AT5G48120
3	8863200	8864999	0.362868	AT3G24420
5	2356000	2357799	0.362627	AT5G07440
3	10524400	10526799	0.361885	AT3G28220
4	9636200	9636999	0.361849	AT4G17140
5	25932200	25934799	0.361815	AT5G64890
3	5636800	5638599	0.361325	AT3G16560
3	20500200	20501599	0.361241	AT3G55280
3	1927000	1927799	0.360472	AT3G06350
5	15004800	15006199	0.360179	AT5G37780
3	5803000	5805599	0.359222	AT3G17020
2	12414600	12418399	0.358759	AT2G28900
1	22663400	22664999	0.358536	AT1G61420
5	26524200	26525199	0.357809	AT5G66420
1	5265800	5266599	0.357773	AT1G15290
1	4498800	4499999	0.357724	AT1G13190
3	3345800	3346399	0.35698	AT3G10690
3	21233800	21234799	0.356631	AT3G57390
4	17257800	17258399	0.356254	AT4G36580
4	16630600	16638599	0.356156	AT4G34910
2	8797600	8798199	0.355773	AT2G20390
3	17188600	17190799	0.355541	AT3G46658
3	4600600	4602599	0.35549	AT3G13940
3	8305200	8310799	0.355173	AT3G23250
2	12641600	12643199	0.3541	AT2G29530
2	12307200	12307599	0.353982	AT2G28690
5	84600	85999	0.353476	AT5G01210
1	773400	773999	0.353082	AT1G03180
2	7269800	7270399	0.353082	AT2G06765
4	15987600	15988599	0.352933	AT4G33150
1	10774600	10775399	0.352506	AT1G30460
3	7820600	7821199	0.352506	AT3G04245
3	7817000	7818799	0.352222	AT3G22160
5	15934400	15936199	0.35209	AT5G39790
3	17926800	17928199	0.351934	AT3G48410
3	4270000	4270599	0.351629	AT3G13230
3	2438000	2439199	0.351266	AT3G07640
1	19896000	19896599	0.349665	AT1G53330
2	14725000	14725799	0.349665	AT2G34900
5	21290400	21291799	0.348858	AT5G52450
5	3070400	3071599	0.348545	AT5G09870
1	6955800	6957199	0.348174	AT1G20060
1	28642200	28646799	0.348104	AT1G09623
3	9276800	9277799	0.348034	AT3G25545
1	18218800	18219399	0.347976	AT1G49245
5	5953600	5958799	0.34752	AT5G17990
4	15371800	15376399	0.347434	AT4G31770
5	22742000	22742999	0.346961	AT5G56190
1	23159800	23160799	0.34657	AT1G62560
2	16412600	16413599	0.346292	AT2G39300
5	23701400	23701999	0.346059	AT5G58660
3	19775800	19776199	0.345689	AT3G53340
1	23871000	23872599	0.34562	AT1G64330
5	21245200	21246599	0.345108	AT5G52320
2	9368200	9369399	0.345099	AT2G22010
1	5494600	5494999	0.345068	AT1G16000
4	17590800	17592599	0.344684	AT4G37409
1	8426200	8429399	0.344633	AT1G23850
5	23289000	23289599	0.344568	AT5G57510
3	5727000	5727799	0.344352	AT3G16810
5	20727600	20732199	0.344194	AT5G50950
1	976200	976599	0.343976	AT1G03850
2	13716200	13716999	0.343864	AT2G32290
5	2794400	2795199	0.343012	AT5G08620
3	5684200	5686399	0.342766	AT3G16690
1	22729800	22730999	0.342418	AT1G61600
5	7603000	7603399	0.342333	AT5G22788
3	3184600	3185199	0.342217	AT3G10290
2	11068600	11069399	0.342014	AT2G25950
1	23816600	23818999	0.341864	AT1G64170
1	1679000	1679799	0.341844	AT1G05620
1	10502400	10506199	0.341833	AT1G29980
2	14764400	14765199	0.3417	AT2G35035
5	20949400	20950199	0.341667	AT5G51570
3	10029400	10030199	0.341004	AT3G27180
1	1383800	1384399	0.339906	AT1G04900
1	9434400	9435199	0.339906	AT1G27170
3	22053600	22054999	0.339906	AT3G09225
4	5784000	5784599	0.339906	AT4G09020
5	22632800	22633399	0.339906	AT5G08385
5	23676800	23677799	0.339906	AT5G58580
3	19873800	19875999	0.339258	AT3G08360
2	17765400	17766399	0.33924	AT2G42650
5	5242600	5243399	0.338739	AT5G16040
3	2349400	2351199	0.338613	AT3G01975
5	24257600	24266399	0.338494	AT5G60300
4	11952400	11956799	0.338466	AT4G22754
3	10620600	10621199	0.338259	AT3G28370
3	7306000	7306799	0.337918	AT3G20860
1	18896200	18896599	0.337832	AT1G50970
4	14808000	14809999	0.33735	AT4G30240
3	18550600	18551399	0.337332	AT3G50040
5	15059800	15060799	0.337148	AT5G37830
1	18286400	18286999	0.337108	AT1G49410
1	1058800	1060199	0.336872	AT1G04100
5	3606400	3607199	0.336563	AT5G11310
5	25853000	25855199	0.335904	AT5G64670
1	1057200	1057799	0.335405	AT1G04090
1	23257000	23257999	0.335405	AT1G62800
5	26931000	26936799	0.335169	AT5G67480
1	10486200	10486799	0.335065	AT1G29940
5	23121400	23124599	0.335024	AT5G57120
1	22368000	22368799	0.334888	AT1G60770
2	15438800	15439799	0.334368	AT2G36810
4	16178600	16179399	0.334204	AT4G33700
3	7590200	7590999	0.334147	AT3G21540
1	2410400	2413999	0.334097	AT1G07780
1	11422600	11423799	0.33374	AT1G06453
5	23226000	23227199	0.333364	AT5G57340
1	23510000	23510399	0.333212	AT1G63410
1	29484400	29485199	0.333212	AT1G78370
5	25756400	25757199	0.333212	AT5G64420
1	20591600	20592999	0.33302	AT1G55200
2	7965600	7966399	0.332934	AT2G18330
5	2360800	2364399	0.33293	AT5G07460
2	17791200	17801399	0.33262	AT2G42760
1	8959400	8960999	0.332589	AT1G25510
4	11310800	11313599	0.332585	AT4G21215
1	22031400	22036799	0.331574	AT1G59865
5	22394600	22395199	0.33155	AT5G55200
3	22313600	22314399	0.331337	AT3G60360
2	12165200	12167199	0.331255	AT2G28450
3	10152600	10153199	0.330918	AT3G27430
5	3035800	3036599	0.330775	AT5G09770
1	4826800	4828599	0.330629	AT1G14100
2	14564000	14564799	0.330629	AT2G34570
1	27307000	27313799	0.330544	AT1G72520
1	22748400	22749199	0.330463	AT1G61640
5	9451000	9451599	0.330256	AT5G26860
4	8413800	8415399	0.330125	AT4G14680
4	7504000	7505599	0.329991	AT4G12750
1	3733200	3733999	0.329853	AT1G11160
4	1464400	1465199	0.329638	AT4G03320
1	17052400	17052999	0.329479	AT1G45110
3	19212600	19213799	0.329414	AT3G08210
2	14392600	14394599	0.329379	AT2G08650
4	17225200	17230399	0.329288	AT4G36500
4	8957000	8957799	0.329059	AT4G15730
1	20227200	20228399	0.328851	AT1G54180
1	3252200	3257199	0.328814	AT1G09970
2	15546400	15547399	0.328744	AT2G37020
5	5284000	5291599	0.328219	AT5G16190
3	21281800	21282399	0.328057	AT3G57500
3	2517000	2521399	0.327868	AT3G07890
2	7697400	7698599	0.327509	AT2G17720
1	19705600	19706799	0.327415	AT1G52905
2	6708200	6708799	0.327099	AT2G15390
3	17871400	17871999	0.327099	AT3G48250
2	9238600	9239799	0.326985	AT2G21590
2	6761600	6762599	0.32685	AT2G15490
5	16931400	16932199	0.326713	AT5G42350
2	11625200	11625999	0.326231	AT2G27200
5	15320400	15320999	0.326231	AT5G38340
4	7622600	7623399	0.325737	AT4G13070
5	19559200	19559999	0.324558	AT5G48240
2	14003200	14006799	0.32444	AT2G33000
1	5895200	5896399	0.324334	AT1G17235
3	15404800	15406799	0.324322	AT3G43520
4	14817000	14821199	0.323902	AT4G30260
5	4226000	4228599	0.323845	AT5G13240
5	24634400	24635399	0.323512	AT5G61250
1	2030000	2031199	0.32331	AT1G06640
5	24422800	24423399	0.323033	AT5G60730
1	12890600	12891199	0.321676	AT1G35190
5	26004000	26005199	0.321606	AT5G65090
2	11287600	11290399	0.320495	AT2G26540
1	19191600	19192399	0.320476	AT1G51745
4	8695200	8696999	0.320326	AT4G15236
2	17948000	17949199	0.320298	AT2G09425
1	5760600	5761199	0.319729	AT1G16830
5	18264600	18265399	0.319527	AT5G45160
1	7103800	7107599	0.318754	AT1G20510
1	26700200	26707399	0.318694	AT1G70820
1	28630200	28632199	0.31869	AT1G76310
4	17507000	17508199	0.318442	AT4G37190
1	10255200	10255999	0.318373	AT1G29320
2	552200	552799	0.31788	AT2G02150
5	26583200	26583799	0.31788	AT5G66595
2	15548400	15550599	0.31756	AT2G37025
4	16233400	16234199	0.317186	AT4G33865
3	20211000	20212399	0.317162	AT3G54600
5	6271000	6271999	0.317135	AT5G18810
5	6290600	6291599	0.316699	AT5G18860
1	16963200	16964999	0.316577	AT1G44890
1	23863000	23863799	0.316447	AT1G64300
4	626200	626999	0.315943	AT4G01480
4	2716600	2717399	0.315775	AT4G05320
4	13419600	13420199	0.315659	AT4G26600
1	20122000	20122999	0.315032	AT1G53887
3	20312600	20313599	0.315032	AT3G54830
5	18755200	18755999	0.315032	AT5G46250
3	1913600	1915199	0.314963	AT3G06310
4	7653600	7654599	0.314928	AT4G13160
3	20853200	20853799	0.314267	AT3G56210
5	6254600	6255199	0.313911	AT5G18748
2	14143800	14146999	0.313835	AT2G33370
1	3172000	3172799	0.313706	AT1G09794
4	16560800	16567199	0.313639	AT4G34720
4	15496400	15496999	0.313572	AT4G32050
1	22718800	22720199	0.313249	AT1G61570
2	18478800	18479399	0.31317	AT2G44810
3	19524600	19525799	0.31317	AT3G52680
5	2802200	2802999	0.31317	AT5G08630
4	15389600	15390399	0.312939	AT4G31810
3	3627600	3628399	0.312827	AT3G02435
2	9593200	9594199	0.312617	AT2G22590
2	10496400	10496999	0.31236	AT2G24680
2	13326800	13327399	0.31236	AT2G31260
1	28133800	28134799	0.312203	AT1G74900
1	9517200	9517799	0.312161	AT1G27410
1	29072800	29074799	0.312036	AT1G77360
5	19793800	19794399	0.311975	AT5G48820
2	801400	802199	0.311673	AT2G02810
4	8892600	8893199	0.310963	AT4G15570
2	13835000	13835599	0.31076	AT2G32600
2	13693000	13693799	0.310669	AT2G32250
5	3304000	3304799	0.310544	AT5G10490
5	4261400	4262399	0.310506	AT5G13300
1	3978400	3979399	0.310362	AT1G11780
5	4467200	4467999	0.310186	AT5G13830
2	18984600	18987199	0.309849	AT2G46230
1	10042600	10046399	0.309802	AT1G28570
5	1928200	1929199	0.309443	AT5G06310
3	19925800	19926999	0.309296	AT3G53780
3	155200	155599	0.309045	AT3G01410
4	14469200	14470199	0.30878	AT4G08175
2	2023200	2023999	0.308768	AT2G05518
3	22964400	22965999	0.308617	AT3G62010
5	26776000	26777599	0.308602	AT5G67090
3	7326400	7327199	0.308463	AT3G20910
2	8831200	8832199	0.308022	AT2G20480
3	5215600	5216199	0.307916	AT3G15460
5	16250200	16250999	0.307916	AT5G40580
3	17288600	17289999	0.307826	AT3G07605
1	27914600	27915399	0.307794	AT1G74230
1	3553200	3555399	0.307756	AT1G10700
3	7167200	7168799	0.307726	AT3G20540
1	23465800	23466599	0.30717	AT1G63250
3	23044200	23045399	0.306992	AT3G62270
3	2841800	2843799	0.306949	AT3G09260
4	18085200	18085999	0.306878	AT4G38740
4	7452400	7453799	0.306848	AT4G12590
5	7875400	7876199	0.306798	AT5G23395
2	14668400	14669199	0.306176	AT2G34780
2	283000	283999	0.305898	AT2G01640
1	2321800	2322399	0.305606	AT1G07540
2	13036800	13038799	0.305555	AT2G30600
4	10175600	10176999	0.305496	AT4G18422
1	767000	767999	0.305404	AT1G04173
5	4486000	4489799	0.305238	AT5G13920
1	5103600	5106999	0.305216	AT1G14810
2	19129600	19130599	0.305018	AT2G46580
5	15741400	15744199	0.30475	AT5G39320
5	21178600	21180399	0.304631	AT5G52120
1	29946200	29946999	0.304283	AT1G79590
5	16310800	16311599	0.304005	AT5G40760
2	14162600	14163399	0.303757	AT2G08580
4	12225600	12226599	0.303643	AT4G07120
2	10182200	10182999	0.303238	AT2G23930
1	5644600	5645399	0.30298	AT1G16510
2	804000	805199	0.302292	AT2G02810
5	22648000	22649599	0.302292	AT5G55920
1	26652000	26652799	0.301888	AT1G70690
2	8317600	8318599	0.301745	AT2G19170
5	24736200	24736999	0.301527	AT5G61500
1	5705800	5706599	0.301432	AT1G16690
1	3417200	3419599	0.301172	AT1G10410
3	17710400	17711199	0.300768	AT3G47980
5	18825200	18825999	0.300768	AT5G46410
1	29548000	29548799	0.300611	AT1G78560
3	8036600	8039999	0.300039	AT3G22750
2	16588600	16592199	0.299264	AT2G39770
3	20847800	20851799	0.299264	AT3G56190
4	10604000	10604599	0.299264	AT4G06895
3	9475400	9477199	0.298566	AT3G25890
5	5114600	5115199	0.298314	AT5G15690
1	28653600	28656399	0.298022	AT1G76380
1	20534800	20535599	0.297781	AT1G55040
4	18530400	18531799	0.297666	AT4G39955
2	15263400	15265199	0.297502	AT2G36390
2	9497600	9498399	0.297471	AT2G22360
1	30148400	30149399	0.297047	AT1G80150
4	16458000	16459199	0.296947	AT4G34420
3	5308600	5309599	0.296613	AT3G15660
4	17188000	17190999	0.296484	AT4G36370
2	10801200	10801799	0.296274	AT2G25355

## Sheet: MYC2 DNA binding
Supplementary Table 3 List of MYC2 core genes
MACS2 analysis (myc2 MYC2:MYC2-FLAG ctrl (rep1, rep2) vs 2 h JA (rep1, rep2))
2980 genes
AGI Code	Chromosome	Start	End	enrichment
AT1G01030	1	15283	15653	4.45442
AT1G01040	1	21000	21286	2.33134
AT1G01110	1	51714	51969	1.97806
AT1G01120	1	59726	60007	2.39817
AT1G01120	1	55503	55796	2.21587
AT1G01250	1	102605	103015	2.82628
AT1G01260	1	108919	109241	3.05663
AT1G01260	1	107725	108427	2.56095
AT1G01305	1	118585	118877	2.25242
AT1G01430	1	159316	159595	2.04084
AT1G01550	1	198512	198959	2.5646
AT1G01620	1	227644	228043	2.21528
AT1G01650	1	239388	239921	1.90217
AT1G01800	1	293102	293441	1.9486
AT1G01830	1	302584	303095	2.46163
AT1G02067	1	368043	368283	2.63012
AT1G02130	1	399834	400320	3.77962
AT1G02210	1	426506	426836	2.28755
AT1G02500	1	517689	518053	2.98381
AT1G02660	1	575104	575692	2.3985
AT1G02880	1	644546	644809	3.05229
AT1G02900	1	653295	653568	2.93084
AT1G02990	1	687366	687728	1.72665
AT1G03060	1	728252	728564	2.18047
AT1G03610	1	899852	900140	2.15913
AT1G03710	1	922194	922457	2.22504
AT1G03850	1	974815	975079	3.34437
AT1G03930	1	1004591	1004926	2.32378
AT1G03990	1	1024312	1024610	2.24669
AT1G04037	1	258589	258822	2.06465
AT1G04043	1	268101	268439	3.1913
AT1G04103	1	459274	459507	1.97612
AT1G04240	1	1131356	1131929	3.59482
AT1G04240	1	1129647	1129901	2.46488
AT1G04253	1	1134321	1134724	2.75506
AT1G04370	1	1174297	1174530	2.36834
AT1G04407	1	1713330	1713744	2.00726
AT1G04453	1	1953627	1954097	3.23875
AT1G04513	1	2089588	2090075	2.44931
AT1G04610	1	1274046	1274288	2.20404
AT1G04673	1	2862504	2863040	3.60252
AT1G04673	1	2861226	2861658	3.10405
AT1G04677	1	2864020	2864521	2.21758
AT1G04683	1	2865273	2865753	3.52204
AT1G04687	1	2988270	2988558	2.50877
AT1G04753	1	3247752	3248169	2.4963
AT1G04863	1	3934660	3935046	2.70798
AT1G04867	1	3942827	3943179	2.75934
AT1G04877	1	3960256	3960603	3.81549
AT1G05007	1	4579255	4579632	3.54066
AT1G05007	1	4579979	4580239	2.87856
AT1G05007	1	4580809	4581219	2.69368
AT1G05010	1	1434048	1434329	2.62386
AT1G05053	1	4832785	4833243	3.29568
AT1G05097	1	4993413	4993710	3.53408
AT1G05100	1	1470997	1471272	3.31867
AT1G05100	1	1469204	1469484	2.24182
AT1G05100	1	1468020	1468298	2.22925
AT1G05133	1	5145665	5145905	2.18222
AT1G05197	1	5421433	5421692	3.42844
AT1G05200	1	1504368	1504610	2.21064
AT1G05207	1	5446420	5446661	2.48565
AT1G05230	1	1517883	1518119	2.28289
AT1G05313	1	5976351	5976585	2.0822
AT1G05377	1	6219432	6219739	2.13838
AT1G05407	1	6449678	6449939	2.46398
AT1G05410	1	1587913	1588228	2.56507
AT1G05413	1	6443694	6444709	4.34895
AT1G05413	1	6448092	6448571	2.60495
AT1G05413	1	6448782	6449018	2.34552
AT1G05413	1	6446070	6446698	2.12113
AT1G05413	1	6445055	6445457	1.98349
AT1G05473	1	6619525	6619856	2.45332
AT1G05473	1	6620792	6621217	2.43977
AT1G05493	1	6669712	6669974	2.63571
AT1G05497	1	6670818	6671109	3.09294
AT1G05550	1	1642867	1643129	2.27227
AT1G05613	1	7335904	7336276	2.60495
AT1G05617	1	7342489	7342730	2.78583
AT1G05620	1	1678938	1679210	2.79248
AT1G05805	1	1743898	1744165	2.84712
AT1G05805	1	1745604	1745859	1.97582
AT1G05813	1	8306819	8307142	3.22403
AT1G05813	1	8307467	8307805	3.07606
AT1G05853	1	8525248	8525840	2.69471
AT1G05863	1	8598510	8598926	1.96438
AT1G05947	1	8853786	8854124	2.17222
AT1G05987	1	9069252	9069645	3.88557
AT1G06000	1	1820924	1821630	3.67754
AT1G06002	1	1820112	1820394	2.12931
AT1G06010	1	1822180	1822542	2.75795
AT1G06013	1	9239291	9239550	2.30014
AT1G06013	1	9240852	9241289	2.03233
AT1G06037	1	9326946	9327284	3.44442
AT1G06053	1	9459958	9460308	2.91071
AT1G06057	1	9461761	9462061	2.12587
AT1G06148	1	1878590	1878917	2.73402
AT1G06148	1	1877525	1877770	2.35725
AT1G06160	1	1877525	1877770	2.35725
AT1G06217	1	10138186	10138533	1.85321
AT1G06307	1	10590880	10591113	3.82662
AT1G06323	1	10677051	10677361	2.67243
AT1G06347	1	10813868	10814203	2.5943
AT1G06360	1	1940447	1940798	2.53924
AT1G06413	1	11135518	11135757	2.44931
AT1G06537	1	11670636	11670986	2.83282
AT1G06610	1	2025124	2025589	1.6621
AT1G06633	1	11927746	11928066	3.18923
AT1G06640	1	2031976	2032433	4.35309
AT1G06800	1	2091420	2091694	3.39409
AT1G07040	1	2163817	2164263	3.18706
AT1G07050	1	2163817	2164263	3.18706
AT1G07090	1	2176162	2176594	3.94691
AT1G07090	1	2173020	2173307	2.62386
AT1G07100	1	2177362	2177735	2.34986
AT1G07190	1	2207105	2207365	2.45588
AT1G07280	1	2236064	2236355	2.58586
AT1G07280	1	2236787	2237045	2.31236
AT1G07287	1	17013913	17014189	3.9778
AT1G07323	1	17295290	17295612	2.23093
AT1G07350	1	2259971	2260243	2.73535
AT1G07393	1	17483544	17483871	2.10124
AT1G07430	1	2280512	2280859	2.02916
AT1G07467	1	17764312	17764747	3.15741
AT1G07500	1	2305095	2305366	2.27447
AT1G07593	1	18428322	18428619	3.25385
AT1G07597	1	18432838	18433108	3.0203
AT1G07650	1	2365289	2365611	2.90292
AT1G07707	1	18886334	18886581	3.38193
AT1G07723	1	18956974	18957262	3.92875
AT1G07743	1	19053617	19053895	2.02971
AT1G07760	1	2406820	2407465	4.55903
AT1G07773	1	19302265	19302540	2.11804
AT1G07777	1	19353508	19353949	4.45247
AT1G07843	1	19699136	19699546	1.86476
AT1G07890	1	2437233	2437518	1.91064
AT1G08010	1	2488940	2489173	1.9954
AT1G08200	1	2576619	2577000	2.38925
AT1G08230	1	2585907	2586249	3.27333
AT1G08250	1	2590238	2590502	2.44237
AT1G08357	1	22519757	22520731	3.77936
AT1G08443	1	22867780	22868309	2.40725
AT1G08500	1	2691004	2691326	2.84539
AT1G08523	1	23075458	23075765	2.44931
AT1G08645	1	2753545	2754358	3.06685
AT1G08645	1	2754444	2754703	2.40539
AT1G08660	1	2755850	2756086	1.767
AT1G08670	1	2760710	2761054	2.96484
AT1G08673	1	23894310	23894840	3.77949
AT1G08830	1	2826922	2827182	2.32077
AT1G08843	1	24743769	24744165	3.58533
AT1G08843	1	24742404	24742790	3.43904
AT1G08907	1	25138903	25139176	2.98381
AT1G08920	1	2867098	2867389	2.26855
AT1G08930	1	2870713	2870958	2.46558
AT1G09077	1	26186495	26186738	2.15096
AT1G09077	1	26185071	26185337	2.04546
AT1G09097	1	26207947	26208755	5.01554
AT1G09103	1	26211676	26212034	2.96484
AT1G09103	1	26210571	26210939	2.36111
AT1G09147	1	26442255	26442668	1.75207
AT1G09180	1	2964781	2965023	1.88584
AT1G09250	1	2990376	2990621	1.64251
AT1G09273	1	27042970	27043283	4.53759
AT1G09307	1	27276219	27277317	1.80055
AT1G09327	1	27338814	27339122	3.11968
AT1G09337	1	27363382	27363644	2.11971
AT1G09343	1	27437640	27437968	2.74506
AT1G09373	1	27532864	27533163	2.35409
AT1G09470	1	3057084	3057370	2.59872
AT1G09520	1	3072730	3073180	1.56954
AT1G09553	1	28315735	28316079	2.4121
AT1G09623	1	28644655	28644970	2.70854
AT1G09623	1	28643551	28644103	2.69602
AT1G09645	1	3122398	3122704	2.60064
AT1G09780	1	3167901	3168164	2.6126
AT1G09950	1	3241982	3242227	3.19702
AT1G09950	1	3242664	3243027	3.06526
AT1G09970	1	3249923	3250294	3.86953
AT1G09980	1	3262436	3262715	4.15758
AT1G10070	1	3287310	3287642	2.58598
AT1G10090	1	3296083	3296635	2.16923
AT1G10410	1	3420415	3421493	3.45614
AT1G10430	1	3430760	3431005	2.88462
AT1G10470	1	3442347	3442616	2.05807
AT1G10530	1	3472719	3473140	3.32664
AT1G10650	1	3522960	3523320	3.22408
AT1G10657	1	3530254	3530555	2.76819
AT1G10850	1	3611126	3611476	2.77444
AT1G11120	1	3715928	3716170	3.55074
AT1G11185	1	3748634	3748948	2.04086
AT1G11220	1	3758964	3759235	2.74767
AT1G11440	1	3849010	3849386	2.52367
AT1G11572	1	3886229	3886600	2.41803
AT1G11720	1	3951176	3951425	1.98506
AT1G11840	1	3994957	3995337	1.9909
AT1G12015	1	4060205	4060484	2.74239
AT1G12110	1	4106807	4107251	2.51355
AT1G12110	1	4107829	4108166	2.21694
AT1G12120	1	4117317	4117625	2.26557
AT1G12190	1	4132283	4132538	2.25242
AT1G12240	1	4152065	4152617	2.90964
AT1G12240	1	4151649	4151982	2.09714
AT1G12240	1	4154515	4154763	2.05765
AT1G12244	1	4157401	4157750	2.23093
AT1G12310	1	4188397	4188735	1.892
AT1G12380	1	4217314	4217767	3.18923
AT1G12411	1	4226116	4226381	3.4127
AT1G12460	1	4246897	4247384	3.35669
AT1G12500	1	4265210	4265460	2.89306
AT1G12540	1	4272502	4272760	3.36198
AT1G12610	1	4292047	4292422	2.0275
AT1G12700	1	4326405	4326669	2.02895
AT1G12750	1	4348265	4348502	2.11952
AT1G12820	1	4371322	4371653	2.18047
AT1G12840	1	4373250	4373638	3.05134
AT1G13190	1	4498586	4499030	2.97013
AT1G13220	1	4514858	4515242	2.18809
AT1G13245	1	4526044	4526320	2.33899
AT1G13250	1	4530222	4530480	2.02223
AT1G13260	1	4538542	4538977	3.18668
AT1G13260	1	4542074	4542328	1.95238
AT1G13280	1	4547287	4547612	2.44422
AT1G13360	1	4577952	4578357	2.55847
AT1G13370	1	4584563	4584912	2.03626
AT1G13380	1	4590362	4590673	4.15353
AT1G13390	1	4593541	4593862	2.14743
AT1G13570	1	4644304	4644561	2.0231
AT1G13930	1	4760310	4760630	3.27692
AT1G13940	1	4768873	4769632	2.15096
AT1G14120	1	4835037	4835369	4.13997
AT1G14130	1	4837519	4837773	2.1711
AT1G14240	1	4864241	4864556	2.66564
AT1G14250	1	4868079	4868410	2.41245
AT1G14320	1	4889592	4889844	2.96418
AT1G14340	1	4894921	4895271	2.51446
AT1G14360	1	4913920	4914187	1.68274
AT1G14520	1	4970247	4970589	2.27227
AT1G14580	1	4991131	4991389	2.08155
AT1G14640	1	5022345	5022653	2.42527
AT1G14700	1	5056867	5057119	2.63284
AT1G14810	1	5104736	5105009	3.11638
AT1G14920	1	5147826	5148102	1.85489
AT1G14930	1	5151435	5151938	1.74058
AT1G15210	1	5236848	5237088	2.42681
AT1G15290	1	5264993	5265511	2.17222
AT1G15360	1	5281867	5282325	2.57794
AT1G15360	1	5282620	5282891	1.72875
AT1G15550	1	5349537	5349773	2.23587
AT1G15570	1	5360520	5360797	1.93339
AT1G15580	1	5366767	5367010	1.65555
AT1G15950	1	5479827	5480147	2.64881
AT1G16060	1	5509049	5509297	2.98388
AT1G16370	1	5596344	5596632	2.50258
AT1G16410	1	5607549	5607782	3.48322
AT1G16410	1	5609445	5609726	2.49792
AT1G16500	1	5636500	5636740	2.54809
AT1G16500	1	5638085	5638567	2.51507
AT1G17200	1	5877262	5877504	2.19643
AT1G17280	1	5920318	5920585	3.01089
AT1G17340	1	5933191	5933618	3.6635
AT1G17360	1	5944241	5944575	2.94916
AT1G17360	1	5945272	5945578	1.9404
AT1G17370	1	5954929	5955677	4.27565
AT1G17380	1	5956389	5957351	2.66257
AT1G17380	1	5957507	5958576	2.32057
AT1G17420	1	5979204	5979669	3.51936
AT1G17420	1	5977060	5977481	3.02433
AT1G17440	1	5987929	5988304	3.82023
AT1G17500	1	6017072	6017396	2.74812
AT1G17500	1	6015060	6015330	2.51225
AT1G17550	1	6034076	6034381	2.15105
AT1G17620	1	6061785	6062213	2.84053
AT1G17750	1	6105351	6105932	3.64007
AT1G17750	1	6106143	6106500	2.94916
AT1G17830	1	6137503	6137832	2.79192
AT1G17830	1	6139595	6139965	2.6334
AT1G17940	1	6174422	6174787	2.33728
AT1G18140	1	6242581	6243016	3.98824
AT1G18300	1	6298845	6299271	2.79457
AT1G18590	1	6398234	6398849	5.45437
AT1G18590	1	6398934	6399793	4.99499
AT1G18710	1	6452934	6453722	2.11652
AT1G18710	1	6454137	6454395	2.10679
AT1G18720	1	6457039	6457443	2.87668
AT1G18720	1	6456339	6456579	2.04492
AT1G18735	1	6462493	6462917	3.94846
AT1G18740	1	6463508	6463888	1.88634
AT1G18800	1	6484923	6485168	2.77444
AT1G18835	1	6496934	6497334	2.80006
AT1G18870	1	6513018	6513377	3.38523
AT1G18870	1	6512493	6512779	1.92291
AT1G18990	1	6560744	6561089	1.90325
AT1G19100	1	6593337	6593628	2.86795
AT1G19160	1	6613977	6614293	4.97584
AT1G19180	1	6621814	6623744	2.04002
AT1G19200	1	6626726	6626968	2.07368
AT1G19210	1	6627714	6628138	2.49784
AT1G19250	1	6653084	6653335	3.05229
AT1G19300	1	6672985	6673648	3.76343
AT1G19310	1	6675446	6675696	2.46354
AT1G19380	1	6697700	6698006	2.73752
AT1G19460	1	6737780	6738180	2.56177
AT1G19550	1	6768867	6769244	3.36198
AT1G19565	1	6773256	6773627	3.24686
AT1G19570	1	6774336	6774754	3.2571
AT1G19630	1	6788406	6788677	2.58614
AT1G19640	1	6793732	6794284	2.48408
AT1G19640	1	6795496	6795912	2.45824
AT1G19670	1	6802975	6805463	6.93551
AT1G19710	1	6814064	6814438	3.88557
AT1G19835	1	6864846	6865142	2.44293
AT1G19835	1	6865762	6866112	2.22274
AT1G19840	1	6867819	6868219	3.47386
AT1G19850	1	6883168	6883405	2.58593
AT1G19940	1	6920737	6920970	2.11952
AT1G19970	1	6932612	6932910	2.80165
AT1G20010	1	6939532	6939773	1.89595
AT1G20020	1	6942340	6942630	1.75851
AT1G20030	1	6946553	6946928	2.79922
AT1G20040	1	6948253	6948671	2.65091
AT1G20090	1	6965790	6966068	1.81134
AT1G20250	1	7016311	7016624	1.9103
AT1G20310	1	7031715	7032098	2.55002
AT1G20330	1	7038241	7038592	2.34933
AT1G20490	1	7099750	7100012	2.18809
AT1G20500	1	7103455	7103705	2.89214
AT1G20510	1	7104790	7105376	3.01285
AT1G20510	1	7105843	7106193	2.21815
AT1G20610	1	7139982	7140282	2.10679
AT1G20620	1	7141375	7141678	2.52904
AT1G20620	1	7143295	7143564	2.15104
AT1G20816	1	7236002	7236261	3.41477
AT1G20823	1	7239053	7239425	3.40821
AT1G20850	1	7250598	7251034	1.91107
AT1G21010	1	7348573	7348900	2.00037
AT1G21100	1	7388714	7388970	2.34134
AT1G21440	1	7504012	7504501	4.58582
AT1G21520	1	7536726	7536999	2.73839
AT1G21528	1	7543200	7543454	1.96627
AT1G21640	1	7588370	7588619	2.85818
AT1G21738	1	7641100	7641393	2.85368
AT1G21830	1	7660895	7661211	1.769
AT1G22060	1	7782351	7782629	2.43285
AT1G22310	1	7883919	7884152	2.52319
AT1G22330	1	7888696	7889081	2.21053
AT1G22400	1	7904820	7905167	2.9989
AT1G22403	1	7910589	7910831	3.02653
AT1G22570	1	7974654	7974939	2.22846
AT1G22570	1	7979971	7980215	2.20714
AT1G22570	1	7975203	7975717	1.78591
AT1G22770	1	8061111	8061350	2.19813
AT1G22810	1	8075112	8075346	2.02354
AT1G23080	1	8181350	8181588	2.73752
AT1G23330	1	8282086	8282483	2.62738
AT1G23360	1	8299172	8299420	3.48322
AT1G23710	1	8384523	8384883	2.21758
AT1G23820	1	8419967	8420243	2.17149
AT1G23850	1	8427176	8427437	2.61696
AT1G24068	1	8517347	8517795	3.27918
AT1G24070	1	8519847	8520306	2.81915
AT1G24100	1	8526961	8527368	3.79775
AT1G24100	1	8525950	8526729	3.18224
AT1G24145	1	8540559	8540896	3.01923
AT1G24148	1	8544207	8544522	4.72436
AT1G24170	1	8560334	8560627	2.67243
AT1G24170	1	8558792	8559235	1.79037
AT1G24330	1	8631128	8631485	2.74496
AT1G24625	1	8728312	8728658	3.21578
AT1G24625	1	8727726	8728088	2.35032
AT1G24625	1	8727067	8727388	2.32068
AT1G24822	1	8777602	8777939	2.07675
AT1G25180	1	8828899	8829179	1.99687
AT1G25220	1	8839526	8839924	1.60991
AT1G25390	1	8909386	8910070	3.41203
AT1G25400	1	8912998	8913363	3.42026
AT1G25400	1	8910855	8911193	2.91418
AT1G25400	1	8912358	8912658	1.96591
AT1G25422	1	8919890	8920347	4.91332
AT1G25422	1	8918668	8919031	3.12328
AT1G25425	1	8922182	8922510	2.85391
AT1G25450	1	8938367	8938664	2.53077
AT1G25500	1	8957822	8958163	3.23242
AT1G25560	1	8983090	8983336	2.08867
AT1G26150	1	9044138	9044491	4.24304
AT1G26200	1	9066022	9066321	3.16364
AT1G26208	1	9068513	9068779	2.66564
AT1G26558	1	9174740	9174990	3.71873
AT1G26762	1	9253349	9253625	2.18331
AT1G26770	1	9259186	9259456	2.68905
AT1G26920	1	9329203	9329491	3.05294
AT1G26920	1	9328407	9328687	2.43681
AT1G26921	1	9331541	9331835	2.39757
AT1G26930	1	9339990	9340266	1.88671
AT1G26976	1	9365468	9365779	2.33307
AT1G27040	1	9385475	9385798	3.36198
AT1G27100	1	9411878	9412169	2.40254
AT1G27290	1	9481310	9481641	2.85604
AT1G27360	1	9501433	9501858	4.97983
AT1G27370	1	9507353	9507603	3.41113
AT1G27370	1	9504291	9504620	2.74239
AT1G27730	1	9649020	9649519	3.05229
AT1G27940	1	9738322	9738754	4.76902
AT1G28010	1	9762183	9762472	3.26404
AT1G28050	1	9777637	9778301	3.13908
AT1G28230	1	9867797	9868266	1.89763
AT1G28270	1	9884219	9884526	2.54809
AT1G28280	1	9887487	9887805	3.60431
AT1G28375	1	9960251	9960702	2.71187
AT1G28395	1	9971653	9971894	2.72549
AT1G28480	1	10014110	10014555	2.82923
AT1G28490	1	10015116	10015366	1.86398
AT1G28530	1	10035541	10035785	2.69963
AT1G28570	1	10043444	10043797	4.43057
AT1G28590	1	10050088	10050415	4.32377
AT1G28590	1	10050815	10051174	2.10124
AT1G28610	1	10055693	10055935	3.06685
AT1G28680	1	10077491	10077821	2.66669
AT1G28960	1	10111608	10111859	2.57659
AT1G29300	1	10247889	10248138	3.26451
AT1G29300	1	10247294	10247779	2.82033
AT1G29330	1	10261206	10261593	2.68146
AT1G29440	1	10305257	10305604	2.39959
AT1G29510	1	10322241	10322500	3.00486
AT1G29640	1	10353826	10354181	2.33606
AT1G29640	1	10354401	10354835	2.31408
AT1G29980	1	10504677	10505063	2.75506
AT1G30020	1	10521055	10521477	2.53619
AT1G30040	1	10535146	10535423	2.77324
AT1G30040	1	10537175	10537560	2.70854
AT1G30110	1	10581769	10582093	1.77745
AT1G30135	1	10596024	10596593	4.7351
AT1G30190	1	10621482	10621733	2.35397
AT1G30220	1	10635852	10636087	2.72549
AT1G30260	1	10651792	10652267	2.46374
AT1G30320	1	10684894	10685217	2.89258
AT1G30330	1	10691756	10692008	2.52173
AT1G30330	1	10692981	10693293	1.91967
AT1G30350	1	10708313	10708624	2.45824
AT1G31120	1	11109916	11110696	2.34227
AT1G31358	1	11230953	11231270	3.06526
AT1G31440	1	11258774	11259036	2.98388
AT1G31550	1	11297245	11297670	2.92423
AT1G31580	1	11311685	11312061	1.82217
AT1G31710	1	11352633	11353040	2.47772
AT1G31720	1	11353844	11354147	3.54738
AT1G31730	1	11359512	11359827	2.43944
AT1G31830	1	11420788	11421042	3.5211
AT1G31830	1	11421523	11421941	2.6341
AT1G31880	1	11444635	11445012	3.55335
AT1G31880	1	11446493	11446901	3.143
AT1G32120	1	11552349	11552590	3.08336
AT1G32127	1	11556477	11556943	1.59645
AT1G32200	1	11604856	11605243	2.73128
AT1G32240	1	11622836	11623171	3.50414
AT1G32400	1	11691542	11691789	2.66905
AT1G32640	1	11804168	11804531	3.25298
AT1G32640	1	11801585	11801946	1.67371
AT1G32640	1	11799337	11799595	1.62862
AT1G32640	1	11799844	11801277	1.45064
AT1G32650	1	11808322	11808815	3.74482
AT1G32650	1	11806882	11807728	3.12851
AT1G32650	1	11809687	11810445	2.62382
AT1G32730	1	11840804	11841105	2.30173
AT1G32900	1	11923701	11924216	3.28663
AT1G32920	1	11928390	11928838	3.91725
AT1G32920	1	11929246	11929654	2.25733
AT1G32928	1	11931017	11931264	3.05296
AT1G33060	1	11978604	11978851	2.33728
AT1G33230	1	12046442	12046686	3.04602
AT1G33240	1	12050515	12050878	1.5226
AT1G33250	1	12061245	12061626	3.201
AT1G33260	1	12064072	12064382	2.73752
AT1G33470	1	12138559	12138833	2.93425
AT1G33610	1	12188472	12188905	2.70068
AT1G34245	1	12473367	12473630	2.39533
AT1G34370	1	12546964	12547212	3.41103
AT1G35160	1	12866847	12867107	2.61917
AT1G35430	1	13029800	13030063	3.04322
AT1G35560	1	13118409	13119137	3.28607
AT1G35560	1	13115394	13115809	2.50777
AT1G35580	1	13129659	13130047	4.26693
AT1G35610	1	13140241	13140642	2.42607
AT1G36160	1	13533218	13533451	2.52494
AT1G37140	1	14165197	14165496	2.42015
AT1G42430	1	15894847	15895197	4.93686
AT1G42540	1	15972916	15973260	3.41477
AT1G42550	1	15976776	15977056	2.34134
AT1G43160	1	16263308	16263668	1.99254
AT1G43650	1	16448691	16448946	2.83094
AT1G44170	1	16798506	16798806	2.75506
AT1G44170	1	16800899	16801192	2.50777
AT1G44350	1	16838111	16838652	3.13788
AT1G44350	1	16839191	16839494	2.39961
AT1G44760	1	16897161	16897430	2.6126
AT1G44790	1	16913446	16913853	2.71473
AT1G45145	1	17076384	17076705	2.75051
AT1G45160	1	17090533	17090835	2.4317
AT1G45201	1	17123475	17123906	3.74956
AT1G45201	1	17124475	17124741	3.04374
AT1G45201	1	17125187	17125589	2.71868
AT1G45201	1	17126248	17126691	2.14633
AT1G45688	1	17192877	17193219	2.25304
AT1G46408	1	17235334	17235583	2.18809
AT1G47128	1	17288157	17288510	2.21291
AT1G47395	1	17382559	17383044	5.90791
AT1G47395	1	17383963	17384436	5.12433
AT1G47400	1	17385249	17385809	4.12766
AT1G47480	1	17417344	17417616	3.64713
AT1G47870	1	17631947	17632231	2.77621
AT1G48000	1	17704540	17704787	2.84017
AT1G48000	1	17702566	17702954	1.67332
AT1G48330	1	17862616	17862960	3.08996
AT1G48370	1	17872894	17873267	2.25242
AT1G48430	1	17906817	17907122	2.42231
AT1G48600	1	17966136	17966421	2.3745
AT1G48742	1	18027856	18028317	2.50966
AT1G49130	1	18176410	18176646	2.62238
AT1G49460	1	18307097	18307551	2.87099
AT1G49500	1	18323399	18323700	2.13838
AT1G49520	1	18329301	18329695	3.14775
AT1G49650	1	18378518	18378835	2.10754
AT1G49730	1	18406228	18406758	3.01454
AT1G49780	1	18431141	18431384	3.00055
AT1G50020	1	18521886	18522146	1.68375
AT1G50280	1	18624472	18624832	1.97763
AT1G50420	1	18680694	18681048	2.39959
AT1G50450	1	18691673	18691926	2.01519
AT1G50450	1	18690861	18691233	2.01328
AT1G50630	1	18754064	18754330	2.46488
AT1G50650	1	18761556	18761914	2.77444
AT1G50960	1	18888708	18888960	2.35994
AT1G51510	1	19105426	19105662	2.66337
AT1G51760	1	19198645	19198930	1.7286
AT1G51780	1	19203708	19204355	4.95611
AT1G51950	1	19304975	19305281	2.44931
AT1G52000	1	19332835	19335164	4.5029
AT1G52000	1	19335811	19336432	3.4091
AT1G52030	1	19348839	19349390	4.9449
AT1G52030	1	19345592	19346016	2.69069
AT1G52040	1	19352611	19353012	2.77566
AT1G52120	1	19399306	19399589	2.28776
AT1G52280	1	19469868	19470298	4.09106
AT1G52390	1	19512865	19513526	4.38481
AT1G52400	1	19514370	19519704	4.37961
AT1G52410	1	19520417	19521397	7.87447
AT1G52415	1	19525112	19525537	2.61126
AT1G52520	1	19565442	19565716	2.26889
AT1G52565	1	19579002	19579262	2.92717
AT1G52565	1	19581751	19582069	2.02895
AT1G52710	1	19640485	19640900	4.25458
AT1G52830	1	19674585	19674875	2.43944
AT1G52857	1	19682000	19682287	3.59482
AT1G52890	1	19698495	19698766	2.42015
AT1G52905	1	19705145	19705576	3.38164
AT1G52990	1	19744424	19744785	2.92695
AT1G53100	1	19789298	19789538	1.9679
AT1G53170	1	19825280	19825670	2.32262
AT1G53220	1	19848532	19848835	2.56344
AT1G53233	1	19849444	19849871	1.74677
AT1G53320	1	19893409	19893669	2.1312
AT1G53430	1	19935554	19936000	2.93084
AT1G53440	1	19946471	19946735	2.39884
AT1G53470	1	19957619	19957888	1.77667
AT1G53510	1	19975659	19976190	2.49971
AT1G53510	1	19974575	19974843	2.07703
AT1G53560	1	19985951	19986195	2.71868
AT1G53620	1	20012589	20012832	3.19945
AT1G53840	1	20100880	20101422	2.95997
AT1G53870	1	20112003	20112246	2.14095
AT1G53875	1	20114675	20114954	2.42794
AT1G53885	1	20118514	20118987	4.5804
AT1G53885	1	20119416	20119987	2.68352
AT1G53885	1	20120576	20120927	2.14052
AT1G53890	1	20124533	20124811	2.22424
AT1G53900	1	20127261	20127515	1.85925
AT1G53903	1	20131044	20131587	3.77452
AT1G53903	1	20131994	20132569	3.13695
AT1G53903	1	20133088	20133491	1.91384
AT1G53910	1	20134439	20134698	2.07675
AT1G54000	1	20155434	20155686	2.52319
AT1G54000	1	20158038	20158477	2.39817
AT1G54010	1	20159602	20160048	3.73758
AT1G54010	1	20160229	20160545	3.2829
AT1G54010	1	20160779	20161348	3.2722
AT1G54010	1	20158661	20158895	2.38649
AT1G54020	1	20163765	20164408	7.5967
AT1G54020	1	20164748	20165291	4.30989
AT1G54030	1	20167531	20167859	3.82214
AT1G54030	1	20165430	20165931	3.77337
AT1G54030	1	20169600	20169848	3.04839
AT1G54040	1	20176909	20177332	3.40944
AT1G54040	1	20171928	20172193	2.68409
AT1G54050	1	20177842	20178205	3.19171
AT1G54095	1	20194797	20195219	3.65379
AT1G54160	1	20219933	20220220	2.79597
AT1G54570	1	20385793	20386294	6.31557
AT1G54820	1	20448734	20449021	2.11987
AT1G55210	1	20599518	20599948	2.0822
AT1G55210	1	20598662	20598986	1.92081
AT1G55260	1	20613745	20614036	2.30524
AT1G55440	1	20704838	20705087	3.27333
AT1G55610	1	20784669	20784914	2.40539
AT1G55610	1	20785570	20785829	1.99687
AT1G55840	1	20873322	20873587	2.24936
AT1G55920	1	20911800	20912171	2.61309
AT1G56030	1	20956620	20956970	2.46724
AT1G56050	1	20963437	20963708	3.26725
AT1G56330	1	21088552	21088858	2.23791
AT1G56510	1	21167276	21167587	2.86795
AT1G56580	1	21200934	21201337	5.81115
AT1G56630	1	21227938	21228492	2.87998
AT1G56650	1	21233488	21233923	3.27467
AT1G56650	1	21235099	21235430	2.73128
AT1G56650	1	21234466	21234702	2.54172
AT1G57550	1	21313902	21314204	3.29353
AT1G57613	1	21339524	21339865	3.82214
AT1G57750	1	21386172	21386503	2.80182
AT1G58100	1	21514002	21514464	2.52319
AT1G58110	1	21518913	21519183	2.42848
AT1G58200	1	21553104	21553404	2.34427
AT1G58270	1	21614097	21614365	1.99242
AT1G58290	1	21626163	21626647	2.44667
AT1G58350	1	21669741	21670120	3.54327
AT1G58360	1	21677711	21678227	2.47772
AT1G58470	1	21724626	21724947	2.20404
AT1G58520	1	21732365	21732632	1.97162
AT1G59640	1	21913804	21914360	3.58487
AT1G59750	1	21978463	21978736	3.02833
AT1G59870	1	22034241	22034562	2.82033
AT1G59910	1	22057135	22057418	2.43029
AT1G60010	1	22097585	22097829	3.04061
AT1G60010	1	22096418	22096834	2.6161
AT1G60190	1	22200268	22200627	2.94657
AT1G60190	1	22198029	22198324	1.84656
AT1G60260	1	22221368	22221663	2.26377
AT1G60270	1	22225525	22225812	2.8778
AT1G60270	1	22224239	22224525	2.25574
AT1G61065	1	22491367	22491708	2.16721
AT1G61110	1	22516321	22516625	3.01454
AT1G61120	1	22523390	22523748	3.19702
AT1G61130	1	22533734	22533997	2.86795
AT1G61255	1	22589057	22589384	2.66564
AT1G61470	1	22677823	22678085	2.25733
AT1G61610	1	22732466	22732967	5.47434
AT1G61610	1	22733071	22733452	4.23855
AT1G61660	1	22759196	22759597	4.17725
AT1G61670	1	22768954	22769200	3.59772
AT1G61740	1	22799334	22799742	2.30674
AT1G61800	1	22822482	22823324	4.41749
AT1G61890	1	22875756	22876036	3.47114
AT1G61890	1	22877358	22877756	3.10893
AT1G61890	1	22869810	22870057	2.75017
AT1G61890	1	22871210	22871526	2.27769
AT1G61890	1	22869278	22869516	2.14633
AT1G61900	1	22879734	22880068	2.8744
AT1G62310	1	23039785	23040106	2.42857
AT1G62370	1	23072865	23073105	1.96489
AT1G62420	1	23105103	23105652	3.11823
AT1G62430	1	23110869	23111109	2.28412
AT1G62540	1	23150008	23150394	3.64435
AT1G62560	1	23159254	23159556	1.96365
AT1G62570	1	23165932	23166292	2.00037
AT1G62660	1	23198569	23198953	4.42215
AT1G62660	1	23196722	23197244	4.09025
AT1G62660	1	23200800	23201323	2.57832
AT1G62870	1	23286787	23287138	2.08438
AT1G62975	1	23328458	23328728	2.91418
AT1G62990	1	23336736	23337121	2.17149
AT1G63000	1	23341519	23341900	2.64734
AT1G63010	1	23353294	23353690	3.32353
AT1G63010	1	23352661	23352950	1.79022
AT1G63030	1	23369263	23369509	3.04705
AT1G63240	1	23458523	23458829	2.60694
AT1G63480	1	23543337	23543670	3.46465
AT1G64200	1	23829965	23830366	2.30981
AT1G64380	1	23890342	23890698	2.04078
AT1G64385	1	23902804	23903425	2.87099
AT1G64390	1	23915030	23915424	2.30977
AT1G64390	1	23905886	23906148	1.98405
AT1G64390	1	23912680	23913003	1.70447
AT1G64620	1	24006746	24007044	2.30977
AT1G64710	1	24043440	24043689	2.12843
AT1G64910	1	24115146	24115385	2.58604
AT1G65620	1	24396816	24397050	2.11804
AT1G65830	1	24487739	24488039	3.13694
AT1G65830	1	24486908	24487300	2.49046
AT1G65860	1	24502575	24503032	3.95691
AT1G65890	1	24514590	24514867	3.58538
AT1G65900	1	24518952	24519239	2.10519
AT1G65930	1	24538187	24538460	2.66905
AT1G66100	1	24606479	24606913	3.57398
AT1G66145	1	24626132	24626420	2.9024
AT1G66160	1	24636882	24637243	2.98381
AT1G66190	1	24653877	24654266	4.03685
AT1G66200	1	24659388	24659639	3.48146
AT1G66360	1	24749705	24750145	4.63723
AT1G66380	1	24755579	24755957	5.25548
AT1G66380	1	24760678	24761049	2.66543
AT1G66400	1	24770433	24770702	2.68141
AT1G66560	1	24831158	24831467	1.90092
AT1G66600	1	24847656	24848107	2.56816
AT1G66725	1	24883462	24883911	2.13135
AT1G66760	1	24901700	24902094	3.06452
AT1G66760	1	24900528	24900768	2.39499
AT1G66760	1	24898462	24898973	2.39301
AT1G66880	1	24952476	24952752	2.71528
AT1G66940	1	24976143	24976404	2.24563
AT1G66940	1	24974634	24975053	1.74515
AT1G67070	1	25040456	25040870	4.32377
AT1G67070	1	25039754	25040086	3.23004
AT1G67195	1	25135173	25135446	2.64893
AT1G67238	1	25158382	25158656	2.51637
AT1G67300	1	25197001	25197293	1.99139
AT1G67430	1	25260721	25260963	3.47033
AT1G67480	1	25275977	25276254	2.55411
AT1G67560	1	25318954	25319262	3.48629
AT1G67740	1	25393442	25393834	2.04492
AT1G67900	1	25466049	25466366	2.56208
AT1G67900	1	25466649	25466898	2.40809
AT1G68020	1	25496577	25496828	1.98285
AT1G68270	1	25590925	25591301	3.25723
AT1G68400	1	25649046	25649457	2.30224
AT1G68490	1	25694229	25694519	2.87972
AT1G68490	1	25695547	25695882	1.92839
AT1G68550	1	25729499	25729753	1.94945
AT1G68550	1	25730632	25730911	1.80312
AT1G68560	1	25733047	25733316	2.59849
AT1G68600	1	25759531	25759835	2.72158
AT1G68620	1	25765329	25765995	2.57451
AT1G68670	1	25781052	25781484	3.09726
AT1G68680	1	25784011	25784383	3.06069
AT1G68872	1	25890367	25890796	2.57927
AT1G69010	1	25941346	25941722	2.50823
AT1G69260	1	26037713	26037950	2.49406
AT1G69260	1	26038464	26038853	2.07266
AT1G69270	1	26043011	26043331	3.18004
AT1G69295	1	26052941	26053194	1.75851
AT1G69310	1	26056955	26057377	3.41798
AT1G69370	1	26078189	26078431	2.74911
AT1G69370	1	26079714	26080122	2.61028
AT1G69440	1	26105583	26105855	1.72575
AT1G69530	1	26140717	26141100	2.70757
AT1G69540	1	26147584	26147887	2.20404
AT1G69570	1	26164173	26164661	2.64042
AT1G69690	1	26215492	26215915	3.79303
AT1G69690	1	26213583	26213888	3.35407
AT1G69690	1	26216094	26216349	2.27994
AT1G69760	1	26245752	26246148	2.77621
AT1G69760	1	26243572	26243896	2.12053
AT1G69800	1	26276164	26276475	3.26926
AT1G69870	1	26317412	26317746	2.54076
AT1G69870	1	26313151	26313405	2.31156
AT1G69870	1	26313882	26314154	2.21528
AT1G69890	1	26324579	26324926	2.26008
AT1G69930	1	26337287	26337566	2.07063
AT1G70000	1	26365583	26366027	3.53943
AT1G70260	1	26460817	26461069	2.58614
AT1G70270	1	26463545	26463806	2.50652
AT1G70290	1	26476040	26476524	2.42681
AT1G70290	1	26477324	26477603	2.13182
AT1G70310	1	26484762	26485065	2.13182
AT1G70370	1	26512352	26512648	1.96075
AT1G70380	1	26523737	26524047	2.54787
AT1G70480	1	26561745	26562104	3.31198
AT1G70600	1	26620460	26620720	2.43059
AT1G70600	1	26621735	26622061	2.37126
AT1G70700	1	26654286	26657804	2.26335
AT1G70710	1	26661155	26661406	2.32903
AT1G70790	1	26699277	26699642	2.29436
AT1G70810	1	26703759	26704116	4.04469
AT1G70820	1	26705160	26705563	3.23372
AT1G70900	1	26731223	26731571	2.03901
AT1G70944	1	26750197	26750577	3.06117
AT1G70980	1	26762143	26762384	3.46465
AT1G71010	1	26778709	26779046	1.91197
AT1G71100	1	26814183	26814417	2.3557
AT1G71140	1	26824007	26824358	2.80165
AT1G71710	1	26981041	26981297	2.43227
AT1G71866	1	27033100	27033413	2.64183
AT1G71880	1	27049055	27049454	3.22559
AT1G72040	1	27114452	27114776	2.04793
AT1G72120	1	27131891	27132295	2.90907
AT1G72130	1	27136620	27137003	1.73233
AT1G72140	1	27141576	27141811	1.84783
AT1G72175	1	27160008	27160508	2.66406
AT1G72180	1	27160615	27161277	1.93401
AT1G72190	1	27169292	27169542	3.2059
AT1G72190	1	27167200	27167453	2.71634
AT1G72210	1	27179366	27179692	1.75207
AT1G72260	1	27199360	27199729	4.93686
AT1G72420	1	27264376	27264644	2.82464
AT1G72440	1	27273710	27275939	4.00977
AT1G72450	1	27273710	27275939	4.00977
AT1G72460	1	27278155	27278599	3.25645
AT1G72490	1	27292735	27293083	2.26074
AT1G72500	1	27299650	27299995	2.73256
AT1G72510	1	27301566	27301934	3.62842
AT1G72520	1	27308207	27308681	4.07399
AT1G72520	1	27310223	27310649	2.88257
AT1G72540	1	27319135	27319441	2.70757
AT1G72620	1	27340523	27341020	1.54667
AT1G72940	1	27441958	27442235	2.36218
AT1G73000	1	27464257	27464613	2.63231
AT1G73080	1	27483786	27484381	2.23495
AT1G73150	1	27506125	27506395	1.86036
AT1G73210	1	27529792	27530222	3.95528
AT1G73325	1	27568157	27568695	4.53376
AT1G73340	1	27571819	27572071	2.8059
AT1G73480	1	27627476	27628323	2.59669
AT1G73540	1	27647063	27647355	3.57101
AT1G73600	1	27669550	27669837	2.67549
AT1G73670	1	27698932	27699242	1.93567
AT1G73750	1	27739000	27739279	2.75998
AT1G73790	1	27746637	27746887	2.97887
AT1G73805	1	27747125	27747362	2.34986
AT1G74060	1	27851466	27851949	6.30454
AT1G74070	1	27852324	27852557	3.53483
AT1G74090	1	27863497	27863931	2.73635
AT1G74090	1	27862724	27863028	2.64958
AT1G74100	1	27864052	27865267	7.57868
AT1G74100	1	27865664	27866075	4.08003
AT1G74210	1	27910070	27910367	3.32054
AT1G74380	1	27959437	27959737	2.45824
AT1G74420	1	27971069	27971593	2.91651
AT1G74430	1	27972794	27973487	4.57493
AT1G74430	1	27977729	27978224	3.42572
AT1G74430	1	27974936	27975250	2.63235
AT1G74430	1	27974134	27974678	2.62386
AT1G74430	1	27975979	27976295	2.22958
AT1G74450	1	27982110	27982467	2.49784
AT1G74650	1	28036738	28037169	4.3167
AT1G74790	1	28098519	28098806	2.88462
AT1G74929	1	28143818	28144181	2.21614
AT1G74950	1	28150290	28150692	1.80091
AT1G74950	1	28150920	28151199	1.72902
AT1G75230	1	28233499	28234230	2.83021
AT1G75295	1	28258419	28258715	3.09574
AT1G75390	1	28291341	28291587	2.40725
AT1G75460	1	28327622	28327876	2.11599
AT1G75490	1	28335051	28335337	1.55358
AT1G75530	1	28358532	28358868	1.98536
AT1G75540	1	28367588	28368082	1.92482
AT1G75580	1	28376880	28377343	2.47659
AT1G75710	1	28426396	28426629	2.21569
AT1G75717	1	28431450	28431687	3.18064
AT1G75790	1	28457570	28457834	2.46745
AT1G75800	1	28459628	28459866	2.51637
AT1G75960	1	28517842	28518179	3.34369
AT1G76070	1	28546174	28546483	2.52319
AT1G76070	1	28547636	28547890	2.03447
AT1G76090	1	28552976	28553277	2.08288
AT1G76100	1	28553657	28553903	1.8996
AT1G76160	1	28580146	28580572	3.12695
AT1G76170	1	28583438	28583876	2.455
AT1G76180	1	28588401	28588741	2.39655
AT1G76310	1	28630657	28630987	3.12867
AT1G76360	1	28647838	28648140	2.53924
AT1G76380	1	28654608	28654848	1.85587
AT1G76405	1	28664104	28664420	2.95334
AT1G76420	1	28675390	28675623	3.20264
AT1G76460	1	28689177	28689573	3.05128
AT1G76520	1	28714403	28714702	3.49354
AT1G76570	1	28730654	28731291	4.36866
AT1G76590	1	28740362	28740761	2.59606
AT1G76600	1	28745801	28746049	1.86876
AT1G76610	1	28753155	28753400	2.08857
AT1G76620	1	28754850	28755097	2.28412
AT1G76620	1	28753949	28754274	1.72575
AT1G76640	1	28765766	28766332	4.36742
AT1G76650	1	28767560	28767942	2.77324
AT1G76790	1	28822649	28823414	4.15811
AT1G76790	1	28823680	28824027	4.0958
AT1G76790	1	28824345	28824860	3.74358
AT1G76878	1	28868431	28868712	1.70698
AT1G76880	1	28861745	28862097	2.3961
AT1G76890	1	28878287	28878560	2.51552
AT1G76990	1	28931074	28931387	2.61917
AT1G76994	1	28937803	28938129	3.31268
AT1G77060	1	28953408	28953667	2.00984
AT1G77110	1	28972572	28972931	4.30192
AT1G77200	1	29004922	29005339	3.00907
AT1G77250	1	29023454	29023848	2.11952
AT1G77260	1	29027140	29027431	1.89983
AT1G77290	1	29036816	29037600	2.06465
AT1G77360	1	29073609	29073885	1.86364
AT1G77420	1	29093399	29093754	2.3182
AT1G77450	1	29099590	29099871	3.08583
AT1G77520	1	29130018	29130273	3.44154
AT1G77525	1	29133059	29133569	2.59423
AT1G77740	1	29224065	29224481	1.99631
AT1G77750	1	29235394	29235682	3.64457
AT1G77750	1	29229218	29229696	2.56217
AT1G77880	1	29286148	29286441	2.15356
AT1G77932	1	29303572	29303871	2.70667
AT1G78000	1	29328352	29328687	2.55615
AT1G78010	1	29332892	29333342	2.58614
AT1G78020	1	29336534	29336781	3.19604
AT1G78040	1	29345481	29345792	2.52173
AT1G78070	1	29359081	29359587	2.63725
AT1G78070	1	29359728	29360086	2.1343
AT1G78080	1	29367082	29367402	2.57306
AT1G78080	1	29366486	29366877	2.39655
AT1G78080	1	29365018	29366246	2.06084
AT1G78100	1	29386043	29386478	2.62238
AT1G78210	1	29424450	29424761	2.22902
AT1G78230	1	29430019	29430416	2.60065
AT1G78240	1	29438878	29439477	2.40855
AT1G78280	1	29452447	29452870	2.44144
AT1G78340	1	29471577	29471813	2.83094
AT1G78370	1	29485588	29485886	2.99629
AT1G78400	1	29496662	29496987	3.143
AT1G78440	1	29514216	29514556	2.90418
AT1G78490	1	29528018	29528354	3.08315
AT1G78490	1	29527614	29527856	2.27258
AT1G78560	1	29548749	29549041	2.01542
AT1G78580	1	29558773	29559027	2.30014
AT1G78610	1	29573500	29573734	2.54876
AT1G78660	1	29585635	29585956	2.80006
AT1G78680	1	29593425	29593857	1.97493
AT1G78850	1	29644215	29644456	2.17222
AT1G79110	1	29756699	29757048	2.16964
AT1G79180	1	29784526	29784841	2.54809
AT1G79300	1	29833620	29833981	2.1504
AT1G79310	1	29833620	29833981	2.1504
AT1G79420	1	29872853	29873219	2.19881
AT1G79520	1	29914667	29915030	1.94822
AT1G79590	1	29945161	29945431	3.10943
AT1G79680	1	29982924	29983324	3.11308
AT1G80010	1	30100174	30100565	3.12695
AT1G80040	1	30111220	30111460	2.39467
AT1G80080	1	30129678	30130061	1.59689
AT1G80110	1	30135111	30135424	2.62683
AT1G80120	1	30137599	30138092	4.59244
AT1G80290	1	30187123	30187703	2.50087
AT1G80300	1	30191167	30191730	4.21994
AT1G80300	1	30190151	30190463	3.10943
AT1G80300	1	30190681	30190923	2.59247
AT1G80310	1	30194625	30194894	2.75506
AT1G80450	1	30244025	30244263	1.76861
AT1G80490	1	30267298	30267785	2.88428
AT1G80530	1	30280618	30280949	2.39757
AT1G80610	1	30302946	30303312	3.15877
AT1G80820	1	30371844	30372209	1.78366
AT1G80840	1	30382658	30383011	3.19215
AT1G80840	1	30383439	30383782	2.94752
AT1G80850	1	30387779	30388086	2.96418
AT2G01290	2	150939	151300	3.24908
AT2G01330	2	161752	162089	2.18828
AT2G01420	2	183402	183667	2.39959
AT2G01430	2	188601	188966	2.99629
AT2G01830	2	368846	369096	1.92482
AT2G01905	2	412388	412754	2.56637
AT2G02070	2	509745	510034	2.07882
AT2G02100	2	527940	528458	2.88462
AT2G02310	2	610189	610422	2.95334
AT2G02440	2	640529	640829	3.19264
AT2G02860	2	834232	834501	2.42794
AT2G03240	2	977435	977960	3.04265
AT2G03300	2	1004806	1005078	2.05977
AT2G03710	2	1128561	1128907	3.05294
AT2G03750	2	1146493	1146947	3.5638
AT2G03980	2	1259486	1259892	5.1292
AT2G03980	2	1260389	1260840	4.99499
AT2G04015	2	260506	260773	3.3578
AT2G04015	2	258937	259331	2.72399
AT2G04080	2	1359282	1359718	2.31756
AT2G04115	2	1393186	1393423	2.10997
AT2G04240	2	1467355	1467649	2.27019
AT2G04255	2	720431	720693	3.82261
AT2G04400	2	1530930	1531296	2.77939
AT2G04505	2	979086	979369	3.09574
AT2G04715	2	1376357	1376635	3.5912
AT2G04880	2	1717562	1717861	2.11403
AT2G04885	2	1926529	1926763	2.3689
AT2G05940	2	2289378	2289900	2.55104
AT2G06050	2	2362056	2362514	2.72501
AT2G06050	2	2360196	2360594	2.59736
AT2G06255	2	2455464	2455903	3.49628
AT2G06305	2	6443675	6444015	3.05294
AT2G06445	2	6741264	6741512	2.47772
AT2G06755	2	7254433	7254804	3.23004
AT2G06945	2	7603157	7603728	1.76102
AT2G07050	2	2924252	2924517	2.12843
AT2G07525	2	9430728	9431075	4.54133
AT2G07555	2	9482424	9482939	7.26606
AT2G07575	2	9494690	9494997	2.35994
AT2G07855	2	9791934	9792236	1.93802
AT2G07935	2	10051666	10051993	2.39282
AT2G07975	2	10297819	10298077	2.94193
AT2G08005	2	10350277	10350558	2.72549
AT2G08150	2	11356201	11356434	2.09653
AT2G08265	2	12145416	12145900	2.98388
AT2G08360	2	12816844	12817209	1.91849
AT2G08665	2	14522524	14522862	2.0378
AT2G08715	2	14835007	14835263	2.035
AT2G08790	2	15255394	15255671	3.26925
AT2G08805	2	15345215	15345638	5.42112
AT2G08870	2	15689449	15689682	2.56637
AT2G08890	2	15867442	15867796	3.10716
AT2G09005	2	16328818	16329093	2.28412
AT2G09010	2	16338624	16338889	1.98234
AT2G09070	2	16553474	16553746	2.56208
AT2G09080	2	16586833	16587291	2.4192
AT2G09095	2	16692353	16692889	5.74198
AT2G09100	2	16696684	16697075	4.48335
AT2G09105	2	16705928	16706191	1.97882
AT2G09215	2	17130098	17130388	2.69564
AT2G09245	2	17218937	17219338	2.16328
AT2G09320	2	17503372	17503750	2.15581
AT2G09320	2	17504579	17505094	2.08309
AT2G09445	2	18004857	18005285	2.3689
AT2G09535	2	18423218	18423691	1.8367
AT2G09605	2	18699161	18699400	1.95434
AT2G09655	2	18814328	18814577	2.64077
AT2G09715	2	19012844	19013139	3.46125
AT2G09725	2	19094836	19095305	3.4711
AT2G09730	2	19100815	19101176	1.72868
AT2G09750	2	19178471	19178857	2.27769
AT2G09765	2	19288761	19289062	2.7523
AT2G13610	2	5676025	5676273	2.00901
AT2G13960	2	5859124	5859537	2.41007
AT2G14080	2	5924983	5925277	2.58604
AT2G14210	2	6018172	6018555	3.49848
AT2G14740	2	6308521	6308810	2.1835
AT2G14750	2	6313691	6315432	5.23556
AT2G14755	2	6315562	6316565	2.82004
AT2G14850	2	6385570	6385828	3.06685
AT2G14890	2	6400227	6400495	2.63948
AT2G14900	2	6405326	6405666	3.10447
AT2G14910	2	6409028	6409283	2.77745
AT2G14960	2	6455868	6456154	2.62439
AT2G15050	2	6523766	6524198	2.16484
AT2G15610	2	6807435	6807729	2.47617
AT2G15620	2	6808436	6808696	2.60325
AT2G15760	2	6868771	6869317	4.36445
AT2G15830	2	6895959	6896244	2.88906
AT2G15950	2	6946741	6947103	1.75325
AT2G16240	2	7039101	7039383	2.58614
AT2G16360	2	7079970	7080532	3.89073
AT2G16365	2	7073958	7074196	1.81362
AT2G16400	2	7104307	7104549	2.25844
AT2G16640	2	7215557	7215836	2.51751
AT2G16650	2	7219430	7219744	3.34437
AT2G16660	2	7223705	7224011	2.80165
AT2G16700	2	7238270	7238689	2.1019
AT2G16720	2	7259869	7260505	4.78498
AT2G16720	2	7255572	7256162	2.86795
AT2G16720	2	7258738	7259129	2.85118
AT2G17260	2	7504724	7504961	2.02443
AT2G17500	2	7605974	7606280	2.4213
AT2G17550	2	7637626	7637898	3.59447
AT2G17705	2	7691066	7691354	2.9624
AT2G17760	2	7712861	7713218	3.19814
AT2G17790	2	7733453	7733686	2.43681
AT2G18090	2	7863940	7864449	2.2138
AT2G18140	2	7890227	7890505	2.77621
AT2G18160	2	7896578	7896812	2.35725
AT2G18210	2	7925930	7926310	3.45735
AT2G18440	2	7997326	7997560	1.74051
AT2G18620	2	8079784	8080184	2.79143
AT2G18630	2	8079784	8080184	2.79143
AT2G18730	2	8118518	8118868	2.79029
AT2G18750	2	8125200	8125522	2.49816
AT2G18780	2	8138388	8138621	1.98057
AT2G18876	2	8169332	8169633	2.61917
AT2G18950	2	8206963	8207227	1.79404
AT2G18960	2	8222823	8223101	2.84712
AT2G18969	2	8230167	8230591	1.92763
AT2G19180	2	8323917	8324176	1.78013
AT2G19780	2	8524113	8524451	2.16151
AT2G19790	2	8526460	8526937	2.88605
AT2G19802	2	8544040	8544294	1.703
AT2G19820	2	8556262	8556543	2.55956
AT2G19880	2	8579660	8579957	3.19264
AT2G20030	2	8648994	8649326	4.05423
AT2G20340	2	8778407	8778867	2.97216
AT2G20340	2	8779108	8779344	2.58091
AT2G20350	2	8783314	8783576	2.93425
AT2G20562	2	8852024	8852421	4.33626
AT2G20580	2	8857695	8858344	3.14957
AT2G20610	2	8879239	8879478	2.50728
AT2G20610	2	8880280	8880603	2.41777
AT2G20630	2	8899938	8900211	2.66347
AT2G21210	2	9085885	9086377	1.76408
AT2G21300	2	9121306	9121727	1.85321
AT2G21380	2	9140653	9141017	2.46354
AT2G21470	2	9198366	9198610	2.1404
AT2G21590	2	9238021	9238549	3.26792
AT2G21780	2	9290759	9291007	1.78551
AT2G22010	2	9369436	9369684	2.8465
AT2G22010	2	9370487	9370830	2.24271
AT2G22140	2	9414369	9414639	2.98795
AT2G22170	2	9427951	9428321	2.39386
AT2G22200	2	9444266	9445085	3.48377
AT2G22240	2	9456738	9456971	2.64821
AT2G22300	2	9471086	9471384	2.46044
AT2G22330	2	9490527	9490994	3.83222
AT2G22330	2	9487169	9487665	2.62512
AT2G22330	2	9488007	9489636	2.52793
AT2G22330	2	9489847	9490342	2.43944
AT2G22340	2	9494023	9494330	2.77444
AT2G22426	2	9517416	9517772	2.1037
AT2G22426	2	9520698	9520969	1.86614
AT2G22430	2	9525773	9526183	2.83936
AT2G22430	2	9527798	9528231	2.45588
AT2G22430	2	9523033	9523296	2.35725
AT2G22430	2	9523450	9523709	2.04492
AT2G22496	2	9561592	9561926	2.57828
AT2G22500	2	9564652	9564982	2.79922
AT2G22760	2	9680198	9680524	3.26601
AT2G22760	2	9679114	9679459	2.80692
AT2G22760	2	9675799	9676212	2.69069
AT2G22760	2	9680830	9681065	2.45261
AT2G22760	2	9677347	9677958	2.29865
AT2G22760	2	9674992	9675340	2.02679
AT2G22770	2	9686129	9686589	2.75789
AT2G22770	2	9683587	9683865	2.29657
AT2G22770	2	9684188	9684794	2.0131
AT2G22780	2	9688380	9688949	4.40201
AT2G22795	2	9702658	9702901	2.83094
AT2G22805	2	9710451	9710766	2.42681
AT2G22820	2	9721720	9722066	2.03447
AT2G22850	2	9733406	9733874	3.80185
AT2G22900	2	9746479	9746766	2.24835
AT2G22910	2	9749415	9749764	3.39409
AT2G22930	2	9758795	9759031	3.47645
AT2G23010	2	9798029	9798607	2.31693
AT2G23110	2	9840303	9840594	3.34437
AT2G23180	2	9872733	9873131	3.09217
AT2G23290	2	9905688	9906039	2.72644
AT2G23321	2	9926891	9927129	2.94657
AT2G23321	2	9926303	9926592	2.70757
AT2G23348	2	9939492	9939963	4.91001
AT2G23445	2	9987900	9988160	2.66905
AT2G23450	2	9992801	9993155	3.94518
AT2G23460	2	9993759	9994033	3.73475
AT2G23560	2	10030252	10030685	4.67104
AT2G23600	2	10043772	10044005	2.70854
AT2G23690	2	10074465	10074708	3.40687
AT2G23700	2	10084055	10084336	2.12013
AT2G23755	2	10106114	10106605	2.82737
AT2G23755	2	10104911	10105312	2.53254
AT2G23755	2	10107222	10107544	2.13297
AT2G23760	2	10115507	10115763	2.25204
AT2G23770	2	10119544	10119806	2.43443
AT2G23780	2	10124606	10124876	2.06258
AT2G24150	2	10267480	10267725	2.32077
AT2G24200	2	10289393	10289742	3.59482
AT2G24210	2	10293836	10294115	4.20247
AT2G24220	2	10299781	10300126	2.37368
AT2G24550	2	10429221	10429497	2.2311
AT2G24580	2	10446066	10446445	2.98388
AT2G24850	2	10585229	10585549	2.71279
AT2G25160	2	10708214	10708484	4.07802
AT2G25250	2	10754065	10754492	1.94192
AT2G25440	2	10825113	10825542	2.04078
AT2G25450	2	10831961	10832379	2.73775
AT2G25450	2	10830058	10830301	2.27903
AT2G25460	2	10836127	10836510	2.27896
AT2G25490	2	10851692	10852177	3.3027
AT2G25735	2	10975710	10976010	4.57227
AT2G25740	2	10979861	10980180	2.82308
AT2G25820	2	11016652	11017020	2.60275
AT2G25840	2	11018218	11018742	4.84545
AT2G25910	2	11052442	11052692	2.49904
AT2G26200	2	11151761	11152092	3.18972
AT2G26530	2	11283998	11284287	2.37306
AT2G26530	2	11284590	11285051	1.76086
AT2G26690	2	11349894	11350181	2.23353
AT2G26710	2	11380272	11380562	2.25041
AT2G26730	2	11388301	11388543	2.43029
AT2G27080	2	11566058	11566396	3.44154
AT2G27230	2	11651116	11651601	3.89644
AT2G27300	2	11682152	11682403	2.15581
AT2G27310	2	11685652	11686067	3.67796
AT2G27313	2	11688335	11688606	2.62873
AT2G27680	2	11807048	11807457	2.64107
AT2G27690	2	11807048	11807457	2.64107
AT2G27700	2	11813055	11813642	4.12577
AT2G27830	2	11858919	11859169	1.91354
AT2G27920	2	11885763	11886044	2.21894
AT2G28110	2	11980972	11981366	2.85153
AT2G28130	2	11987813	11988166	1.90388
AT2G28190	2	12016472	12016893	3.64713
AT2G28305	2	12079015	12079341	4.15077
AT2G28500	2	12187540	12187876	2.82004
AT2G28550	2	12230184	12230592	2.83206
AT2G28550	2	12231785	12232032	2.48132
AT2G28550	2	12225462	12225812	2.37544
AT2G28550	2	12224030	12224466	1.94945
AT2G29340	2	12596642	12597107	3.9189
AT2G29440	2	12621179	12622141	2.57692
AT2G29450	2	12625643	12626036	1.93802
AT2G29450	2	12624588	12624968	1.83451
AT2G29470	2	12629537	12629915	3.6178
AT2G29500	2	12634015	12634378	1.9721
AT2G29550	2	12646130	12646455	1.8344
AT2G29670	2	12686232	12686731	4.46901
AT2G29670	2	12681884	12682340	3.03963
AT2G29670	2	12682590	12683109	2.67008
AT2G29670	2	12684988	12685348	2.65726
AT2G29710	2	12698443	12698725	3.62654
AT2G29970	2	12775983	12776376	2.48089
AT2G29980	2	12788032	12788339	2.44474
AT2G29980	2	12781406	12781682	2.44237
AT2G30020	2	12814090	12814360	2.7799
AT2G30020	2	12813247	12813820	1.86877
AT2G30040	2	12821618	12821864	2.74502
AT2G30050	2	12822791	12823181	2.31561
AT2G30100	2	12847130	12847525	1.99968
AT2G30230	2	12898371	12898662	1.71422
AT2G30360	2	12939262	12939737	3.00614
AT2G30370	2	12944224	12944471	3.16543
AT2G30500	2	13000462	13000885	3.13315
AT2G30560	2	13016572	13016828	2.28761
AT2G30720	2	13091615	13091994	3.19028
AT2G30760	2	13108301	13108565	2.6802
AT2G30766	2	13107708	13107978	2.49904
AT2G30766	2	13106682	13107101	2.42549
AT2G30780	2	13115607	13115903	2.34208
AT2G30850	2	13137818	13138290	6.27899
AT2G30850	2	13137201	13137537	2.85118
AT2G30860	2	13138771	13139085	2.69564
AT2G30870	2	13139460	13141441	2.36942
AT2G30990	2	13190450	13190695	1.91197
AT2G31005	2	13193410	13193960	2.67766
AT2G31070	2	13222574	13222931	2.71868
AT2G31083	2	13246976	13247223	2.91418
AT2G31230	2	13307618	13307907	2.16923
AT2G31230	2	13311998	13312260	1.835
AT2G31240	2	13316053	13316410	2.60065
AT2G31370	2	13378060	13378425	2.83743
AT2G31560	2	13437776	13438045	2.2636
AT2G31670	2	13473355	13473675	4.99941
AT2G31790	2	13517697	13518131	4.30973
AT2G31820	2	13528787	13529116	2.32652
AT2G32000	2	13623087	13623424	2.48132
AT2G32150	2	13658006	13658518	2.52112
AT2G32160	2	13660611	13660857	2.35397
AT2G32290	2	13716911	13717248	3.77168
AT2G32370	2	13742999	13743314	3.60066
AT2G32400	2	13756880	13757209	2.28412
AT2G32510	2	13800110	13800523	2.65821
AT2G32520	2	13804902	13805364	4.42308
AT2G32520	2	13803896	13804294	3.72985
AT2G32580	2	13826358	13826645	2.60325
AT2G32830	2	13929652	13929979	3.47033
AT2G32930	2	13971517	13971891	2.17438
AT2G32970	2	13996291	13996726	3.35176
AT2G32980	2	14000275	14000580	2.72683
AT2G33000	2	14004907	14005156	2.22274
AT2G33050	2	14021553	14021839	2.22274
AT2G33180	2	14065653	14066185	2.15191
AT2G33380	2	14146485	14146760	1.76248
AT2G33500	2	14190192	14190522	2.30014
AT2G33570	2	14216521	14216838	3.33482
AT2G33810	2	14304823	14305056	2.06258
AT2G33835	2	14314869	14315102	2.24132
AT2G34010	2	14367465	14367804	3.32967
AT2G34070	2	14388583	14388937	2.55275
AT2G34110	2	14392335	14392577	2.9184
AT2G34110	2	14391691	14392003	2.73854
AT2G34186	2	14435922	14436159	2.24835
AT2G34310	2	14479933	14480189	2.17731
AT2G34350	2	14493113	14493402	2.26103
AT2G34490	2	14538488	14538877	2.77741
AT2G34560	2	14559936	14560298	5.11011
AT2G34560	2	14559246	14559480	1.85321
AT2G34590	2	14571250	14571723	2.341
AT2G34600	2	14572798	14573187	2.26406
AT2G34655	2	14595627	14596071	3.65165
AT2G34810	2	14684476	14684841	2.95334
AT2G34820	2	14687373	14688007	3.37363
AT2G34860	2	14707922	14708187	2.34348
AT2G34930	2	14739927	14740263	2.64619
AT2G35630	2	14966364	14966612	2.37126
AT2G35640	2	14982446	14982679	1.95238
AT2G35680	2	14999020	14999298	2.69794
AT2G35700	2	15006365	15006606	2.48681
AT2G35700	2	15008502	15008760	2.47772
AT2G35859	2	15061218	15061562	3.5798
AT2G35859	2	15060489	15060981	2.38286
AT2G35859	2	15062061	15062438	2.30977
AT2G35930	2	15084539	15084777	2.20013
AT2G35940	2	15091915	15092256	2.52577
AT2G35950	2	15103360	15103638	2.17222
AT2G35950	2	15102250	15102620	1.7789
AT2G35970	2	15107993	15108306	2.39341
AT2G36010	2	15118833	15119078	2.86203
AT2G36030	2	15128532	15128937	1.80764
AT2G36050	2	15139419	15139766	3.11543
AT2G36050	2	15140155	15140468	2.16944
AT2G36050	2	15138072	15138313	1.93411
AT2G36050	2	15135426	15135687	1.92597
AT2G36050	2	15137145	15137402	1.85424
AT2G36070	2	15148466	15149229	3.06755
AT2G36310	2	15227125	15227447	1.80163
AT2G36350	2	15237633	15238037	2.54704
AT2G36380	2	15255898	15256197	2.05557
AT2G36390	2	15263788	15264116	3.07276
AT2G36410	2	15276293	15276626	2.33728
AT2G36440	2	15291363	15291666	2.15096
AT2G36650	2	15359238	15359582	3.57101
AT2G36830	2	15443919	15444379	3.81863
AT2G36830	2	15447587	15447838	2.09208
AT2G36880	2	15481446	15481720	2.45824
AT2G36890	2	15485455	15485745	2.23791
AT2G37025	2	15549408	15549828	3.03216
AT2G37040	2	15563236	15563740	8.4821
AT2G37080	2	15586121	15586387	2.45824
AT2G37180	2	15617009	15617431	2.47232
AT2G37220	2	15632535	15632976	2.71187
AT2G37260	2	15644484	15644731	2.29075
AT2G37530	2	15750460	15750759	2.66053
AT2G37550	2	15757463	15757745	1.84233
AT2G37570	2	15763537	15764018	4.18422
AT2G37585	2	15765151	15765400	3.51145
AT2G37610	2	15777515	15777835	2.79063
AT2G37620	2	15778635	15779005	2.0321
AT2G38000	2	15905394	15905773	3.63022
AT2G38060	2	15924793	15925043	3.0735
AT2G38170	2	15991789	15992181	2.68541
AT2G38180	2	15995797	15996090	2.3557
AT2G38240	2	16013732	16014121	2.69766
AT2G38240	2	16016132	16016429	2.50299
AT2G38250	2	16017032	16017334	2.12063
AT2G38360	2	16070554	16070845	3.14547
AT2G38400	2	16082148	16082459	1.97764
AT2G38530	2	16126812	16127085	4.1871
AT2G38700	2	16183865	16184098	2.33225
AT2G38750	2	16199339	16199693	2.92479
AT2G38760	2	16199871	16200415	3.06834
AT2G38790	2	16215360	16215597	3.60577
AT2G38860	2	16235924	16236416	3.27645
AT2G39000	2	16288054	16288301	1.83092
AT2G39010	2	16292850	16293392	1.98471
AT2G39030	2	16297128	16297732	6.77724
AT2G39030	2	16297865	16298103	3.6633
AT2G39130	2	16325609	16325860	3.99846
AT2G39180	2	16347092	16347377	2.52135
AT2G39210	2	16365752	16366092	2.20404
AT2G39220	2	16376886	16377235	2.67473
AT2G39240	2	16388621	16388932	2.19156
AT2G39250	2	16390970	16391355	3.00891
AT2G39250	2	16391493	16391792	2.2328
AT2G39330	2	16421610	16422092	4.2391
AT2G39330	2	16422495	16423004	2.73509
AT2G39360	2	16440485	16440782	2.57497
AT2G39420	2	16460060	16460424	2.22817
AT2G39650	2	16529220	16529615	2.55275
AT2G39705	2	16557813	16558052	2.18828
AT2G39770	2	16588877	16589250	2.6515
AT2G39780	2	16590584	16591322	2.97557
AT2G39800	2	16605061	16605331	1.52775
AT2G39860	2	16640103	16640434	2.80692
AT2G39930	2	16665525	16665965	1.66232
AT2G40150	2	16774782	16775117	2.66564
AT2G40200	2	16790493	16790968	2.83462
AT2G40230	2	16805597	16805912	2.69963
AT2G40270	2	16824435	16824803	3.05229
AT2G40280	2	16828376	16828678	2.96418
AT2G40370	2	16861483	16861717	3.29353
AT2G40430	2	16882952	16883415	3.19702
AT2G40460	2	16895544	16896276	3.05663
AT2G40460	2	16894918	16895233	2.31407
AT2G40460	2	16899905	16900262	2.22137
AT2G40475	2	16908362	16908707	3.00486
AT2G40475	2	16907054	16907306	2.60064
AT2G40480	2	16909130	16909363	2.33657
AT2G40540	2	16930677	16931002	2.57451
AT2G40610	2	16952213	16952567	2.36111
AT2G40840	2	17044800	17045068	1.9693
AT2G40970	2	17099259	17099507	2.11971
AT2G41225	2	17189116	17189385	2.71528
AT2G41240	2	17199394	17199644	2.14296
AT2G41290	2	17212042	17212340	2.54876
AT2G41290	2	17211355	17211592	2.1711
AT2G41310	2	17220297	17220614	1.8385
AT2G41312	2	17225329	17225564	3.09148
AT2G41480	2	17298743	17298976	2.81842
AT2G41640	2	17359715	17360060	2.65005
AT2G41790	2	17436378	17436663	2.61935
AT2G41870	2	17472654	17472983	2.66518
AT2G41890	2	17481721	17482374	2.17438
AT2G41900	2	17489602	17489859	2.51708
AT2G41945	2	17510160	17510421	1.94078
AT2G42040	2	17542390	17542699	2.02071
AT2G42110	2	17562902	17563152	2.18047
AT2G42350	2	17639448	17639786	4.89772
AT2G42365	2	17646136	17646451	3.23242
AT2G42380	2	17649132	17649463	2.42253
AT2G42440	2	17667769	17668029	1.99242
AT2G42530	2	17709962	17710254	2.39655
AT2G42590	2	17733882	17734177	1.9798
AT2G42600	2	17741494	17741785	3.35517
AT2G42620	2	17754919	17755246	2.63559
AT2G42760	2	17797187	17798003	5.26847
AT2G42760	2	17795850	17796283	2.39157
AT2G42790	2	17806644	17807423	2.03137
AT2G42955	2	17868093	17868401	2.22504
AT2G43010	2	17885824	17886183	2.32285
AT2G43010	2	17888690	17889038	1.75118
AT2G43020	2	17892063	17892301	2.53407
AT2G43020	2	17889278	17889610	2.33582
AT2G43060	2	17906119	17906450	2.4758
AT2G43060	2	17907051	17907326	2.46488
AT2G43100	2	17920436	17920699	3.00055
AT2G43530	2	18069657	18070244	4.94344
AT2G43535	2	18070521	18071198	2.71187
AT2G43540	2	18072080	18072465	2.10124
AT2G43550	2	18072865	18073288	3.14832
AT2G44020	2	18219403	18219712	3.02833
AT2G44070	2	18232527	18232854	5.58417
AT2G44160	2	18261360	18261609	4.13112
AT2G44198	2	18276015	18276287	1.96303
AT2G44230	2	18285650	18286343	2.42385
AT2G44490	2	18363619	18363852	2.21107
AT2G44500	2	18373722	18374528	2.69192
AT2G44578	2	18401308	18402066	3.07759
AT2G44581	2	18399417	18399700	2.72683
AT2G44670	2	18424463	18424792	2.19521
AT2G44830	2	18488816	18489066	1.79037
AT2G44840	2	18494105	18494514	2.83283
AT2G44940	2	18535256	18536457	4.35975
AT2G44940	2	18536763	18537236	3.10943
AT2G44940	2	18534536	18534901	2.64107
AT2G44940	2	18537823	18538398	2.20069
AT2G44940	2	18541540	18541926	1.95491
AT2G45050	2	18580136	18580420	2.64077
AT2G45200	2	18637259	18637542	2.65769
AT2G45290	2	18672145	18672420	1.96975
AT2G45420	2	18717383	18717700	3.70729
AT2G45460	2	18741858	18742102	1.74233
AT2G45590	2	18786258	18786596	1.81018
AT2G45660	2	18810946	18811284	3.21643
AT2G45680	2	18821823	18822220	2.49265
AT2G45685	2	18820331	18820745	1.80126
AT2G45960	2	18909907	18910158	2.32103
AT2G45960	2	18911993	18912249	1.9798
AT2G46020	2	18922527	18922788	2.12648
AT2G46030	2	18934236	18934554	2.19813
AT2G46100	2	18953039	18953362	2.77875
AT2G46160	2	18962808	18963051	2.58614
AT2G46270	2	18998904	18999273	2.56532
AT2G46308	2	19011028	19011291	2.11857
AT2G46330	2	19021783	19022212	4.55741
AT2G46330	2	19020585	19021028	2.53712
AT2G46330	2	19018125	19018420	2.22363
AT2G46340	2	19027746	19028098	1.91017
AT2G46470	2	19071967	19072200	2.57692
AT2G46510	2	19093635	19094555	1.89878
AT2G46520	2	19095590	19096583	3.15227
AT2G46590	2	19132182	19132542	2.14296
AT2G46650	2	19151114	19151709	5.34484
AT2G46650	2	19151898	19152221	2.63436
AT2G46650	2	19152317	19152657	2.44246
AT2G46660	2	19153842	19154146	3.19702
AT2G46710	2	19190450	19190707	2.47015
AT2G46790	2	19232307	19232603	2.31382
AT2G46790	2	19231956	19232203	2.27977
AT2G46860	2	19255337	19255751	1.80324
AT2G46920	2	19282087	19282324	3.41192
AT2G46930	2	19282983	19283258	2.14462
AT2G46970	2	19298822	19299083	2.73509
AT2G47070	2	19336157	19336587	2.10545
AT2G47160	2	19362725	19363026	1.69322
AT2G47180	2	19371007	19371443	2.1592
AT2G47260	2	19408073	19408375	2.84447
AT2G47370	2	19440434	19440869	2.73128
AT2G47430	2	19465982	19466269	2.56593
AT2G47430	2	19464975	19465229	1.83092
AT2G47440	2	19467379	19467735	3.03147
AT2G47460	2	19475656	19475963	2.8654
AT2G47460	2	19474473	19474710	2.34986
AT2G47490	2	19486865	19487141	3.66589
AT2G47610	2	19528730	19529097	4.31279
AT2G47650	2	19542986	19543285	3.19171
AT2G48020	2	19643322	19643663	3.84433
AT2G48030	2	19650526	19650815	2.48657
AT2G48080	2	19667653	19667886	2.34986
AT3G01070	3	20912	21273	1.91928
AT3G01095	3	388689	389006	3.85836
AT3G01120	3	43226	43475	2.16242
AT3G01180	3	65817	66314	2.74239
AT3G01210	3	71383	71656	2.10857
AT3G01280	3	85214	85604	2.90826
AT3G01500	3	196925	197191	2.1917
AT3G01665	3	1644192	1644550	2.64508
AT3G01690	3	255658	255913	2.93573
AT3G01805	3	1794326	1794563	2.01769
AT3G01815	3	1852672	1852932	2.52494
AT3G01855	3	2007430	2007892	3.67796
AT3G01885	3	2128650	2128915	2.20149
AT3G01940	3	322236	322765	4.17711
AT3G01965	3	2346020	2346354	2.62683
AT3G01975	3	2348980	2349240	1.82144
AT3G01985	3	2350333	2350620	2.31418
AT3G02130	3	379830	380172	1.94278
AT3G02135	3	2845740	2846003	2.63571
AT3G02180	3	403588	403873	2.25669
AT3G02230	3	416030	416435	1.98185
AT3G02395	3	3588776	3589070	2.60888
AT3G02405	3	3589379	3589745	2.36942
AT3G02425	3	3620754	3621082	2.74506
AT3G02445	3	3628379	3628618	2.33347
AT3G02500	3	520992	521305	3.83123
AT3G02510	3	524704	525019	2.41674
AT3G02560	3	543226	543652	3.34523
AT3G02570	3	545563	546006	3.12499
AT3G02580	3	546163	546416	2.59936
AT3G02605	3	4123525	4123795	2.37338
AT3G02605	3	4124277	4124594	2.07614
AT3G02885	3	639431	639721	2.88437
AT3G02895	3	4723201	4724066	2.65049
AT3G02920	3	654473	654951	2.40385
AT3G02990	3	673054	673357	1.87587
AT3G03035	3	5124158	5124908	3.27918
AT3G03035	3	5125278	5126043	2.32842
AT3G03050	3	686621	686959	2.12587
AT3G03150	3	729430	729860	1.78366
AT3G03165	3	5380805	5381047	2.77745
AT3G03190	3	734705	734963	2.49244
AT3G03210	3	739718	740038	3.10838
AT3G03225	3	5483664	5484011	3.06449
AT3G03375	3	5731032	5731357	1.57523
AT3G03450	3	822552	822860	2.12013
AT3G03475	3	5952167	5952443	3.15927
AT3G03475	3	5952519	5952950	3.00076
AT3G03555	3	6118407	6118704	2.16328
AT3G03615	3	6190414	6190882	2.01707
AT3G03690	3	910614	910980	2.39386
AT3G03765	3	6469115	6469384	3.01089
AT3G03775	3	6471301	6471710	3.59725
AT3G03780	3	958640	958923	3.26725
AT3G03790	3	960337	960583	2.79563
AT3G03790	3	960712	960965	2.00604
AT3G03950	3	1020093	1020516	3.27177
AT3G04000	3	1034660	1034901	2.80692
AT3G04050	3	1051945	1052283	2.94193
AT3G04090	3	1074269	1074504	2.10124
AT3G04375	3	8184125	8184377	3.2722
AT3G04375	3	8187031	8187463	2.34986
AT3G04500	3	1214067	1214363	2.21528
AT3G04530	3	1221042	1221321	2.71868
AT3G04570	3	1230352	1230760	2.82476
AT3G04595	3	8602169	8602443	2.14987
AT3G04625	3	8719113	8719374	2.95888
AT3G04730	3	1291015	1291408	3.03963
AT3G04735	3	1291950	1292237	2.18222
AT3G04745	3	8958115	8958470	2.45864
AT3G04920	3	1358555	1359064	2.37825
AT3G05120	3	1432619	1433103	8.72216
AT3G05165	3	1463205	1463596	3.63613
AT3G05210	3	1479328	1479568	3.30819
AT3G05210	3	1482230	1482549	2.39817
AT3G05220	3	1488442	1488730	2.73256
AT3G05220	3	1484724	1485194	2.67187
AT3G05220	3	1485849	1486087	2.5046
AT3G05230	3	1491198	1491652	2.70854
AT3G05305	3	10303760	10304119	2.93084
AT3G05425	3	1567339	1567605	1.82633
AT3G05605	3	10949964	10950218	2.6126
AT3G05690	3	1679210	1679644	2.035
AT3G05700	3	1684523	1684926	1.90507
AT3G05770	3	1712973	1713390	3.35529
AT3G05800	3	1726570	1726862	2.23942
AT3G05820	3	1735894	1736148	2.60579
AT3G05835	3	1738973	1739403	3.12931
AT3G05905	3	1760331	1760608	2.00844
AT3G05910	3	1767513	1767750	1.91811
AT3G05936	3	1775509	1775761	2.42397
AT3G05936	3	1774422	1774800	2.35379
AT3G06019	3	1814616	1814955	3.68022
AT3G06030	3	1822830	1823121	2.44123
AT3G06095	3	12456482	12456759	2.69471
AT3G06125	3	1848619	1848913	2.13828
AT3G06130	3	1854971	1855395	2.02071
AT3G06490	3	2000432	2000665	3.99693
AT3G06490	3	2004453	2004772	3.73883
AT3G06500	3	2011635	2012045	2.85792
AT3G06550	3	2043094	2043354	3.38193
AT3G06565	3	15227680	15228027	5.15465
AT3G06615	3	15357041	15357301	2.90909
AT3G06655	3	15614783	15615057	2.55275
AT3G06670	3	2113629	2113901	2.05557
AT3G06760	3	2131882	2132233	2.29657
AT3G06830	3	2153892	2154325	2.92695
AT3G06868	3	2166282	2166588	2.5046
AT3G06868	3	2167500	2167769	2.42253
AT3G06870	3	2169320	2170173	2.28761
AT3G06890	3	2176151	2176528	3.00641
AT3G07025	3	2222208	2222446	2.32769
AT3G07045	3	16524162	16529599	3.07944
AT3G07310	3	2330182	2330452	2.75506
AT3G07320	3	2332050	2332326	2.03967
AT3G07360	3	2354422	2354695	3.38014
AT3G07360	3	2352844	2353170	2.01533
AT3G07370	3	2357866	2358138	2.45824
AT3G07390	3	2365202	2365512	2.20799
AT3G07450	3	2384231	2384501	2.5036
AT3G07650	3	2441131	2441411	2.38719
AT3G07695	3	17418433	17418717	2.21758
AT3G07700	3	2463879	2464140	3.22088
AT3G07760	3	2475489	2476115	2.70068
AT3G07845	3	17705155	17705704	3.29508
AT3G07845	3	17704657	17705032	3.17014
AT3G07845	3	17703920	17704359	3.14217
AT3G07880	3	2513717	2513980	2.6126
AT3G07890	3	2519640	2520059	3.09733
AT3G07985	3	17977739	17978214	2.55663
AT3G08135	3	18814477	18814789	2.45018
AT3G08460	3	20477683	20477943	2.56454
AT3G08520	3	2586576	2586826	2.46374
AT3G08570	3	2605108	2605582	1.98185
AT3G08610	3	2615049	2615401	1.83178
AT3G08636	3	2622439	2622874	2.91512
AT3G08670	3	2633168	2633449	2.54322
AT3G08720	3	2651219	2651542	2.12661
AT3G08915	3	21240540	21240778	2.24936
AT3G08915	3	21240004	21240276	2.1019
AT3G08990	3	2742687	2743033	1.93411
AT3G09095	3	21523389	21523637	1.91039
AT3G09100	3	2793550	2793797	2.5646
AT3G09145	3	21715799	21716176	2.82033
AT3G09440	3	2905581	2905878	2.71071
AT3G09445	3	22368827	22369146	2.42848
AT3G09550	3	2931377	2931719	3.44154
AT3G09570	3	2940049	2940368	2.04087
AT3G09595	3	2945270	2945599	2.56929
AT3G09600	3	2946161	2946433	2.37239
AT3G09830	3	3016295	3016569	2.42015
AT3G09910	3	3038336	3038608	2.31913
AT3G09920	3	3045031	3045464	4.63495
AT3G09935	3	23352037	23352433	2.29588
AT3G09940	3	3059276	3059551	2.3961
AT3G09960	3	3061195	3061490	3.54738
AT3G09970	3	3065468	3065803	2.11496
AT3G10000	3	3080934	3081283	2.51233
AT3G10160	3	3144828	3145084	2.07814
AT3G10210	3	3161559	3161821	2.07172
AT3G10260	3	3172863	3173161	2.13142
AT3G10525	3	3283560	3283876	2.51507
AT3G10600	3	3315424	3315773	1.68626
AT3G10650	3	3330946	3331208	2.13864
AT3G10720	3	3356129	3356381	2.13542
AT3G10760	3	3368843	3369188	2.42253
AT3G10910	3	3414816	3415050	2.20495
AT3G10920	3	3417814	3418093	2.30287
AT3G10985	3	3441521	3441987	3.2304
AT3G10985	3	3443514	3443754	1.79033
AT3G11040	3	3459695	3459974	2.5036
AT3G11170	3	3499407	3499700	2.32903
AT3G11180	3	3505978	3506275	3.96418
AT3G11210	3	3513073	3513674	1.77874
AT3G11260	3	3525824	3526084	3.48322
AT3G11280	3	3532904	3533212	3.46465
AT3G11330	3	3555407	3555791	2.14261
AT3G11420	3	3591297	3591758	3.21407
AT3G11420	3	3592530	3592786	1.77667
AT3G11470	3	3612644	3613165	3.78896
AT3G11480	3	3613694	3614215	4.08851
AT3G11570	3	3647651	3648063	3.83764
AT3G11570	3	3648504	3648880	3.10447
AT3G11580	3	3655520	3655769	2.67999
AT3G11580	3	3653728	3653996	2.59423
AT3G11580	3	3649917	3650258	2.53103
AT3G11590	3	3657848	3658147	3.15877
AT3G11670	3	3684566	3684856	2.22925
AT3G11700	3	3697755	3698063	2.50983
AT3G11700	3	3701564	3701883	2.17222
AT3G11880	3	3751131	3751649	2.39386
AT3G11900	3	3757949	3758330	2.28412
AT3G12120	3	3863617	3863917	2.65959
AT3G12145	3	3876098	3876617	5.43868
AT3G12145	3	3875330	3875626	3.08883
AT3G12145	3	3874511	3874749	3.07652
AT3G12320	3	3923224	3923499	2.17867
AT3G12360	3	3934219	3934624	3.93861
AT3G12380	3	3941911	3942167	3.24492
AT3G12600	3	4004215	4004515	3.82912
AT3G12835	3	4083860	4084231	2.12781
AT3G12920	3	4119339	4119743	2.36113
AT3G12930	3	4127583	4128236	2.48278
AT3G13000	3	4162235	4162482	2.46843
AT3G13050	3	4176349	4176623	1.91082
AT3G13110	3	4217134	4217524	3.18794
AT3G13110	3	4215479	4215786	2.99101
AT3G13275	3	4289692	4289953	2.0822
AT3G13310	3	4312181	4312594	1.90507
AT3G13480	3	4395206	4395620	3.32903
AT3G13510	3	4402989	4403246	1.90142
AT3G13525	3	4409956	4410246	3.73553
AT3G13640	3	4461769	4462042	2.10519
AT3G13670	3	4468946	4469207	2.44237
AT3G13682	3	4483080	4483362	2.31747
AT3G13682	3	4481893	4482241	1.71262
AT3G13730	3	4501594	4501961	3.39409
AT3G13820	3	4547736	4548027	2.14296
AT3G13890	3	4577998	4578302	3.48116
AT3G13910	3	4591693	4591971	1.90629
AT3G14000	3	4634339	4634628	2.65005
AT3G14060	3	4655683	4656420	2.27462
AT3G14067	3	4660766	4661131	2.29922
AT3G14090	3	4671938	4672231	2.68556
AT3G14205	3	4722615	4722861	1.97763
AT3G14220	3	4732778	4733061	2.0517
AT3G14240	3	4744411	4744651	1.92747
AT3G14310	3	4775227	4775626	3.35176
AT3G14310	3	4773984	4774299	2.33347
AT3G14310	3	4773214	4773504	1.84164
AT3G14320	3	4777287	4777591	2.06099
AT3G14360	3	4790452	4790713	2.27019
AT3G14440	3	4840246	4840620	2.20225
AT3G14440	3	4840986	4841326	2.00622
AT3G14450	3	4846057	4846324	2.86623
AT3G14450	3	4845213	4845528	2.15835
AT3G14590	3	4908027	4908267	2.31747
AT3G14710	3	4943129	4943397	3.13411
AT3G14720	3	4944091	4944467	2.90206
AT3G14830	3	4981108	4981350	2.23791
AT3G14840	3	4988494	4988896	2.39249
AT3G14850	3	4996224	4996496	3.14764
AT3G14870	3	5003404	5003637	1.82136
AT3G15040	3	5064591	5065289	2.73283
AT3G15095	3	5081449	5081691	1.79522
AT3G15111	3	5084056	5084336	2.75177
AT3G15200	3	5119615	5120223	2.37712
AT3G15350	3	5165986	5166252	2.94193
AT3G15395	3	5200415	5200672	2.68541
AT3G15500	3	5236387	5236831	2.32691
AT3G15500	3	5233962	5234711	1.8987
AT3G15510	3	5241613	5241886	2.89214
AT3G15530	3	5255193	5255459	3.27073
AT3G15710	3	5324820	5325063	2.56637
AT3G15790	3	5342598	5342989	2.33473
AT3G15810	3	5349173	5349489	2.03721
AT3G15820	3	5351781	5352174	1.9983
AT3G16050	3	5445449	5445682	1.99231
AT3G16100	3	5458772	5459021	3.04515
AT3G16180	3	5486878	5487133	2.64821
AT3G16350	3	5547165	5547476	2.55847
AT3G16400	3	5565006	5565414	2.89289
AT3G16400	3	5568362	5569005	2.84874
AT3G16400	3	5566192	5566425	2.16484
AT3G16460	3	5590531	5590813	3.69566
AT3G16460	3	5591570	5591847	2.75506
AT3G16470	3	5597595	5599340	4.77807
AT3G16470	3	5595761	5596625	2.81585
AT3G16560	3	5637753	5638133	3.0203
AT3G16620	3	5661976	5662250	2.37338
AT3G16690	3	5684860	5685194	2.76614
AT3G16690	3	5686514	5686783	2.52509
AT3G16700	3	5687329	5687641	2.33347
AT3G16800	3	5720765	5721046	2.37598
AT3G16850	3	5747332	5747599	2.4213
AT3G16860	3	5762089	5762461	5.40135
AT3G16860	3	5763323	5763625	2.69794
AT3G16990	3	5796734	5797286	3.08996
AT3G17020	3	5804213	5804557	2.07025
AT3G17120	3	5841080	5841460	2.47365
AT3G17120	3	5840156	5840465	2.26489
AT3G17130	3	5843570	5843985	2.16104
AT3G17250	3	5894560	5894885	2.36331
AT3G17500	3	5988860	5989150	2.51507
AT3G17510	3	5994100	5994528	2.68535
AT3G17510	3	5991704	5991958	2.56929
AT3G17510	3	5995431	5995843	2.54692
AT3G17520	3	5996843	5997102	2.14633
AT3G17680	3	6044548	6044897	2.66821
AT3G17810	3	6093527	6094104	2.05557
AT3G17860	3	6119247	6119919	2.33093
AT3G17980	3	6151945	6152233	3.36198
AT3G18010	3	6160626	6160981	2.16923
AT3G18295	3	6280886	6281147	3.36198
AT3G18350	3	6296617	6296870	2.99374
AT3G18400	3	6317957	6318237	3.19377
AT3G18710	3	6435808	6436068	2.23842
AT3G18780	3	6474601	6474856	2.81631
AT3G18950	3	6535409	6535658	2.33307
AT3G18950	3	6536179	6536488	1.86614
AT3G19030	3	6564475	6564903	2.82179
AT3G19100	3	6605119	6605397	3.29742
AT3G19200	3	6651497	6651792	2.34602
AT3G19390	3	6722647	6722977	2.09653
AT3G19490	3	6758773	6759099	2.77172
AT3G19530	3	6777269	6777515	2.73752
AT3G19580	3	6804612	6805035	3.41338
AT3G19580	3	6802819	6803068	1.66177
AT3G19690	3	6842017	6842357	2.53924
AT3G19710	3	6849810	6850278	4.1163
AT3G19800	3	6875938	6876177	2.85368
AT3G19820	3	6882074	6882426	3.84162
AT3G19840	3	6890505	6890972	2.64778
AT3G19970	3	6958154	6958444	2.20404
AT3G20260	3	7066255	7066500	2.71528
AT3G20310	3	7087271	7087555	2.5102
AT3G20390	3	7109870	7110106	3.12931
AT3G20390	3	7111669	7111999	1.95274
AT3G20770	3	7263125	7263485	2.30598
AT3G20830	3	7287651	7287910	2.1128
AT3G20860	3	7305347	7305818	3.60066
AT3G21220	3	7445437	7445763	3.38771
AT3G21230	3	7452398	7452664	2.79922
AT3G21570	3	7598375	7598821	4.73668
AT3G21680	3	7632306	7632837	5.80159
AT3G21750	3	7664335	7664604	2.74239
AT3G21760	3	7666587	7666855	1.80764
AT3G21800	3	7681714	7682054	4.46901
AT3G21890	3	7709643	7709924	2.58614
AT3G21890	3	7711794	7712175	1.75851
AT3G22104	3	7787581	7787825	2.78521
AT3G22121	3	7794700	7795006	2.60343
AT3G22160	3	7817449	7817894	2.8326
AT3G22190	3	7833925	7834161	2.03137
AT3G22240	3	7865911	7866144	2.18841
AT3G22275	3	7879547	7880742	2.47377
AT3G22290	3	7880873	7881494	4.28707
AT3G22380	3	7910147	7910401	1.94325
AT3G22400	3	7923164	7923527	3.64099
AT3G22410	3	7937818	7938099	2.19521
AT3G22415	3	7940625	7941026	5.09535
AT3G22540	3	7982198	7982621	2.31382
AT3G22540	3	7988985	7989244	1.94601
AT3G22740	3	8035784	8036647	2.29952
AT3G22800	3	8062169	8062443	2.47772
AT3G22890	3	8113022	8113605	3.13315
AT3G22890	3	8110693	8111407	2.33954
AT3G22900	3	8113776	8114009	2.70723
AT3G23030	3	8181831	8182129	3.39154
AT3G23090	3	8213344	8213611	2.09653
AT3G23170	3	8269605	8269838	2.67473
AT3G23200	3	8282736	8283076	3.06495
AT3G23210	3	8285135	8285368	1.82215
AT3G23220	3	8287157	8287962	2.08857
AT3G23240	3	8297818	8298103	2.25042
AT3G23250	3	8309042	8309381	2.2328
AT3G23310	3	8337210	8337511	2.50652
AT3G23480	3	8419012	8419480	3.03502
AT3G23570	3	8459669	8460159	3.66184
AT3G23727	3	8546734	8547101	3.01319
AT3G23810	3	8591627	8592235	4.08365
AT3G23810	3	8593367	8594051	2.29075
AT3G23820	3	8604945	8605259	2.46779
AT3G23820	3	8603969	8604673	2.45348
AT3G23830	3	8605783	8606050	2.34713
AT3G23920	3	8641235	8641611	3.38174
AT3G23930	3	8646276	8646510	2.40385
AT3G24050	3	8686226	8686770	2.36834
AT3G24090	3	8701039	8701305	2.22862
AT3G24093	3	8702383	8702735	2.44293
AT3G24480	3	8900258	8900763	3.09512
AT3G24480	3	8902781	8903015	2.55005
AT3G24490	3	8908505	8908787	2.91169
AT3G24506	3	8927530	8928001	2.70702
AT3G24518	3	8943041	8943369	2.05541
AT3G24840	3	9066167	9066418	2.36492
AT3G24929	3	9103532	9103775	2.1943
AT3G25400	3	9213518	9213808	2.68905
AT3G25500	3	9255865	9256117	2.17731
AT3G25585	3	9294425	9294659	2.09972
AT3G25655	3	9338861	9339286	2.43059
AT3G25690	3	9353251	9353610	2.80635
AT3G25700	3	9363650	9363947	3.03692
AT3G25700	3	9358641	9358885	2.41286
AT3G25700	3	9357892	9358387	2.09357
AT3G25730	3	9395681	9395937	2.89214
AT3G25760	3	9404142	9405481	3.45978
AT3G25760	3	9403410	9403930	2.82918
AT3G25770	3	9407382	9408414	3.33951
AT3G25770	3	9406617	9407040	2.91212
AT3G25780	3	9409104	9409419	2.24991
AT3G25800	3	9422349	9422676	3.25385
AT3G25820	3	9438534	9438854	2.3957
AT3G25830	3	9446814	9447117	2.26557
AT3G25882	3	9472529	9472947	4.65798
AT3G26090	3	9532554	9532868	3.37057
AT3G26290	3	9634517	9635154	3.70729
AT3G26330	3	9649624	9650141	4.56729
AT3G26330	3	9650275	9650542	2.88424
AT3G26330	3	9648538	9648779	2.30524
AT3G26460	3	9684702	9684936	3.22828
AT3G26490	3	9697958	9698288	5.60408
AT3G26510	3	9714379	9714688	3.24908
AT3G26539	3	9738219	9738549	2.85118
AT3G26570	3	9755665	9755967	2.36111
AT3G26580	3	9758571	9758932	3.04602
AT3G26612	3	9783630	9783866	2.1404
AT3G26840	3	9892067	9892735	2.16944
AT3G26934	3	9930006	9930344	2.73535
AT3G27060	3	9981364	9981644	1.90234
AT3G27170	3	10023742	10024017	3.07574
AT3G27170	3	10022494	10022825	2.07431
AT3G27210	3	10047324	10047635	3.46568
AT3G27250	3	10062870	10063141	2.48508
AT3G27250	3	10063766	10064017	2.05071
AT3G27360	3	10129889	10130210	3.39409
AT3G27415	3	10146999	10147372	3.70848
AT3G27680	3	10254327	10254589	2.47232
AT3G27809	3	10308423	10308965	4.22575
AT3G27809	3	10309373	10309634	3.48854
AT3G27820	3	10311708	10312354	4.68786
AT3G27880	3	10338242	10338511	2.00844
AT3G27960	3	10383962	10384226	1.92597
AT3G28007	3	10410011	10410321	2.77046
AT3G28040	3	10431963	10432196	2.40254
AT3G28100	3	10459516	10459752	2.70756
AT3G28193	3	10515181	10515430	2.18815
AT3G28200	3	10518302	10518629	2.40539
AT3G28220	3	10523843	10527148	5.61911
AT3G28270	3	10535682	10536358	8.19661
AT3G28270	3	10538990	10539625	3.69919
AT3G28300	3	10562984	10563771	6.15241
AT3G28740	3	10790650	10790939	2.35379
AT3G28860	3	10872183	10872547	2.23223
AT3G28910	3	10910823	10911143	2.39817
AT3G28910	3	10908953	10909202	2.27227
AT3G29030	3	11011877	11012129	2.86795
AT3G29100	3	11081102	11081339	2.58614
AT3G29255	3	11204705	11204975	2.24402
AT3G29575	3	11384006	11384349	1.57442
AT3G29580	3	11394306	11394619	4.3167
AT3G30180	3	11806708	11807003	2.81329
AT3G30340	3	11952026	11952351	5.53491
AT3G30380	3	11971699	11971975	2.16242
AT3G30775	3	12453851	12454103	2.24705
AT3G42160	3	14316616	14316887	2.00361
AT3G43270	3	15226400	15226852	4.07768
AT3G43720	3	15618039	15618382	3.00055
AT3G44100	3	15867352	15867661	2.08445
AT3G44260	3	15953543	15953841	2.54719
AT3G44260	3	15952859	15953107	2.0534
AT3G44310	3	15985471	15985844	4.01251
AT3G44310	3	15989147	15989465	2.46058
AT3G44310	3	15986573	15987052	2.10215
AT3G44320	3	15993091	15993419	2.75177
AT3G44320	3	15991048	15991832	2.33358
AT3G44450	3	16075705	16076083	2.80506
AT3G44570	3	16158078	16158387	2.25844
AT3G44610	3	16190273	16190574	2.23418
AT3G44710	3	16250129	16250392	2.77324
AT3G44720	3	16272978	16273367	2.2798
AT3G44798	3	16342127	16342427	2.01842
AT3G44860	3	16379205	16379629	2.5082
AT3G44870	3	16381806	16382058	2.6126
AT3G44990	3	16446419	16446722	2.23093
AT3G45010	3	16467303	16467631	3.56733
AT3G45040	3	16475604	16475969	2.4704
AT3G45090	3	16494680	16494988	3.20513
AT3G45140	3	16524162	16529599	3.07944
AT3G45310	3	16630613	16631034	2.85537
AT3G45610	3	16741413	16741731	2.04251
AT3G45780	3	16815093	16815328	1.93123
AT3G46540	3	17136184	17136419	2.03889
AT3G46610	3	17163211	17163675	2.4228
AT3G46620	3	17179802	17180295	2.45588
AT3G46650	3	17185926	17186388	11.099
AT3G46660	3	17190968	17191286	2.64734
AT3G46700	3	17204500	17204936	3.42194
AT3G47080	3	17340354	17340722	1.6576
AT3G47340	3	17442039	17442341	2.01091
AT3G47420	3	17476540	17476931	2.66956
AT3G47430	3	17478433	17478970	1.9693
AT3G47500	3	17503003	17503268	2.45824
AT3G47610	3	17551247	17551551	2.45116
AT3G47620	3	17558740	17558985	2.65897
AT3G47620	3	17558022	17558309	1.92747
AT3G47640	3	17567062	17567526	2.49946
AT3G47940	3	17690866	17691105	2.8744
AT3G47960	3	17700728	17700968	2.54876
AT3G47965	3	17705782	17706190	3.0747
AT3G48350	3	17905078	17905483	3.4146
AT3G48450	3	17944935	17945302	4.57523
AT3G48450	3	17946953	17947328	3.56884
AT3G48520	3	17976636	17976970	2.84017
AT3G48550	3	17997661	17998031	2.35994
AT3G48670	3	18030272	18030560	3.12097
AT3G48790	3	18092243	18092493	2.15902
AT3G48980	3	18154457	18154816	2.92695
AT3G49115	3	18205880	18206257	2.34986
AT3G49230	3	18252477	18252795	2.56816
AT3G49260	3	18262132	18262411	3.14066
AT3G49260	3	18263364	18263649	2.88437
AT3G49470	3	18340686	18340943	3.28242
AT3G49550	3	18367571	18367878	2.63888
AT3G49570	3	18373014	18373300	2.17736
AT3G49620	3	18393554	18393827	2.13676
AT3G49690	3	18425755	18426129	2.6126
AT3G49810	3	18476389	18476746	2.59423
AT3G49810	3	18478671	18478927	2.06383
AT3G49810	3	18476891	18477153	1.87683
AT3G49870	3	18494417	18494654	1.90629
AT3G50060	3	18559257	18559575	2.19521
AT3G50110	3	18585747	18586137	2.27403
AT3G50220	3	18619312	18619547	3.05634
AT3G50260	3	18632849	18633134	3.39835
[truncated: 1,475 more rows]
