# Supplementary material for: High-throughput capture of transcription factor-driven epigenome dynamics using PHILO ChIP-seq
Source: Nucleic Acids Res. 2024 Nov 26;52(22):e105. doi: 10.1093/nar/gkae1123 (PMC11662648; doi:10.1093/nar/gkae1123)
Supplement: gkae1123_Supplemental_Files [file gkae1123_supplemental_files.zip › Supplementary Table 4.xlsx]

## Sheet: SIENAs
Supplementary Table 4 List of SIENA regions
AGI Code	Gene name	Chromosome	SIENA start	SIENA end
AT5G65280	GCL1	5	26088277	26089435
AT5G53050		5	21513507	21514495
AT1G52410	TSA1	1	19518216	19520727
AT5G42650	AOS	5	17099595	17102999
AT5G24780	VSP1	5	8509201	8510199
AT1G52030	MBP2	1	19349088	19349799
AT4G36950	MAPKKK21	4	17423953	17425799
AT3G16470	JR1	3	5598044	5599709
AT1G74430	MYB95	1	27969879	27975167
AT1G52400	BGLU18	1	19512279	19514988
AT5G16190	CSLA11	5	5286293	5289400
AT1G72520	LOX4	1	27307000	27308512
AT5G19100		5	6409666	6411535
AT5G24420	PGL5	5	8338032	8339599
AT2G27310		2	11685342	11689199
AT1G17420	LOX3	1	5975800	5977322
AT5G13220	JAZ10	5	4216908	4218785
AT3G25770	AOC2	3	9405338	9406668
AT2G22760		2	9677000	9677843
AT1G32640	MYC2	1	11801407	11809799
AT1G20510	OPCL1	1	7106121	7107599
AT1G31550		1	11297379	11298399
AT4G31800	WRKY18	4	15382200	15382776
AT2G44840	ERF13	2	18492816	18495214
AT1G28480	GRX480	1	10014256	10014799
AT1G24070	CSLA10	1	8519984	8520999
AT4G15440	HPL1	4	8834100	8835367
AT1G69370	CM3	1	26079600	26079955
AT2G06050	OPR3	2	2362375	2363599
AT1G17380	JAZ5	1	5957511	5959799
AT3G47960	GTR1	3	17700923	17706599
AT3G44860	FAMT	3	16378000	16379570
AT1G08920	ESL1	1	2860400	2867202
AT1G70700	TIFY7	1	26657350	26658799
AT3G25780	AOC3	3	9408071	9409159
AT1G18710	MYB47	1	6441800	6450584
AT1G19180	JAZ1	1	6619006	6621776
AT5G05590	PAI2/JAO2	5	1668569	1672069
AT1G51760	IAR3	1	19196600	19199350
AT1G54050	HSP17.4B	1	20176000	20179356
AT3G25760	AOC1	3	9402800	9403778
AT3G45140	LOX2	3	16522200	16525244
AT4G21910		4	11631078	11633799
