# Supplementary material for: High-throughput capture of transcription factor-driven epigenome dynamics using PHILO ChIP-seq
Source: Nucleic Acids Res. 2024 Nov 26;52(22):e105. doi: 10.1093/nar/gkae1123 (PMC11662648; doi:10.1093/nar/gkae1123)
Supplement: gkae1123_Supplemental_Files [file gkae1123_supplemental_files.zip › Supplementary Table 5.xlsx]

## Sheet: Sheet1
Supplementary Table 5 Sizes of SIENA regions in Arabidopsis and tomato
epic2 H3K9ac analysis Arabidopsis (Col-0 ctrl merged (rep1, rep2, rep3) vs Col-0 2 h JA merged (rep1, rep2, rep3))
epic2 H3K9ac analysis tomato (Micro-Tom ctrl merged (rep1, rep2, rep3) vs Micro-Tom 2 h JA merged (rep1, rep2, rep3))
Arabidopsis								tomato
Chromosome	Start	End	Domain size	Gene	Gene	Gene		Chromosome	Start	End	Domain size
1	19508600	19522599	13999	AT1G52400	AT1G52410			SLM_r2.0ch01	88151000	88195799	44799
1	11796000	11809799	13799	AT1G32640				SLM_r2.0ch12	4218600	4262199	43599
4	18517800	18528399	10599	AT4G39940				SLM_r2.0ch03	66242200	66281399	39199
1	6799000	6809599	10599	AT1G19670				SLM_r2.0ch12	67741600	67780199	38599	Solyc12g096770, Solyc12g096790, Solyc12g096800
2	17791200	17801399	10199	AT2G42760				SLM_r2.0ch01	79967800	80003399	35599
5	24492400	24501799	9399	AT5G60890				SLM_r2.0ch09	66598000	66632599	34599	Protease inhibitors (Solyc09g084450 - Solyc09g084490)
1	6616600	6625999	9399	AT1G19180				SLM_r2.0ch09	66670600	66703999	33399	Protease inhibitors (Solyc09g089490 - Solyc09g089540)
1	27968400	27977399	8999	AT1G74420	AT1G74430			SLM_r2.0ch01	637600	670199	32599
5	24257600	24266399	8799	AT5G60300				SLM_r2.0ch08	1355600	1388199	32599
2	18067200	18075599	8399	AT2G43530	AT2G43550			SLM_r2.0ch05	962400	994199	31799
5	25034800	25042799	7999	AT5G62360				SLM_r2.0ch01	89914600	89945999	31399
4	16630600	16638599	7999	AT4G34910				SLM_r2.0ch08	63056000	63086999	30999
3	9402800	9410599	7799	AT3G25760	AT3G25770	AT3G25780		SLM_r2.0ch01	92285800	92316599	30799
5	22306600	22314199	7599	AT5G54960				SLM_r2.0ch01	1364800	1394399	29599
5	5284000	5291599	7599	AT5G16190				SLM_r2.0ch08	64590800	64619199	28399
1	26700200	26707399	7199	AT1G70820				SLM_r2.0ch03	64837200	64863399	26199
1	5953000	5959799	6799	AT1G17380				SLM_r2.0ch03	2661000	2686999	25999
1	27307000	27313799	6799	AT1G72520				SLM_r2.0ch06	2860600	2886199	25599
5	4216200	4222799	6599	AT5G13220				SLM_r2.0ch01	835000	859999	24999
5	17096400	17102999	6599	AT5G42650				SLM_r2.0ch06	45285400	45310199	24799
4	12607400	12613999	6599	AT4G23430				SLM_r2.0ch07	2617800	2642399	24599
4	16560800	16567199	6399	AT4G34720				SLM_r2.0ch10	3534200	3558199	23999
1	19196600	19202599	5999	AT1G51760				SLM_r2.0ch02	52920600	52944599	23999
5	21271000	21276999	5999	AT5G52400				SLM_r2.0ch07	5210600	5234199	23599
1	11292400	11298399	5999	AT1G31550				SLM_r2.0ch09	2608000	2631399	23399
4	8973000	8978999	5999	AT4G15765				SLM_r2.0ch01	80135800	80158999	23199
5	22224800	22230799	5999	AT5G54700				SLM_r2.0ch05	65039800	65062599	22799
3	16522200	16527999	5799	AT3G45140				SLM_r2.0ch03	56956200	56978799	22599
1	3244200	3249999	5799	AT1G09960				SLM_r2.0ch07	4562200	4584799	22599
5	1519400	1525199	5799	AT5G05140				SLM_r2.0ch10	58659800	58682199	22399
3	4651800	4657599	5799	AT3G14050				SLM_r2.0ch03	62765000	62787199	22199
5	26931000	26936799	5799	AT5G67480				SLM_r2.0ch01	1921800	1943999	22199
1	5975800	5981399	5599	AT1G17420				SLM_r2.0ch06	41072600	41094399	21799
5	25330000	25335599	5599	AT5G63160				SLM_r2.0ch07	59259800	59280999	21199
3	8305200	8310799	5599	AT3G23250				SLM_r2.0ch04	66378800	66399999	21199
3	5596000	5601399	5399	AT3G16470				SLM_r2.0ch10	64306800	64327999	21199
1	28230400	28235799	5399	AT1G75220				SLM_r2.0ch07	1834600	1855799	21199
1	22031400	22036799	5399	AT1G59865				SLM_r2.0ch01	83546000	83566199	20199
3	16376200	16381399	5199	AT3G44860				SLM_r2.0ch10	60048600	60068199	19599
5	19183600	19188799	5199	AT5G47240				SLM_r2.0ch12	2432600	2451999	19399
4	17420600	17425799	5199	AT4G36950				SLM_r2.0ch01	85111800	85131199	19399
4	14796800	14801999	5199	AT4G30210				SLM_r2.0ch03	3432400	3451799	19399
2	11684000	11689199	5199	AT2G27310				SLM_r2.0ch05	4266000	4285199	19199
5	26819000	26824199	5199	AT5G09845				SLM_r2.0ch01	671000	690199	19199	SIJAZ2
5	5953600	5958799	5199	AT5G17990				SLM_r2.0ch04	60236600	60255599	18999
4	17225200	17230399	5199	AT4G36500				SLM_r2.0ch05	66585600	66604399	18799
5	6408200	6413199	4999	AT5G19100	AT5G19110			SLM_r2.0ch04	7584400	7602799	18399
1	26653800	26658799	4999	AT1G70700				SLM_r2.0ch12	64599000	64617199	18199
5	1666200	1671199	4999	AT5G05590				SLM_r2.0ch01	83013000	83031199	18199
1	2162000	2166999	4999	AT1G07050				SLM_r2.0ch01	85879600	85897599	17999
2	13137600	13142599	4999	AT2G30860				SLM_r2.0ch02	54023400	54041399	17999
1	4534000	4538999	4999	AT1G05003				SLM_r2.0ch04	56376800	56394799	17999
1	3252200	3257199	4999	AT1G09970				SLM_r2.0ch10	58204600	58222399	17799
4	7792800	7797599	4799	AT4G13410				SLM_r2.0ch01	74579600	74597399	17799
4	11626400	11631199	4799	AT4G21910				SLM_r2.0ch05	2149200	2166999	17799
5	26085800	26090599	4799	AT5G65280				SLM_r2.0ch03	57851800	57869399	17599
2	13655800	13660599	4799	AT2G32140				SLM_r2.0ch07	5634400	5651999	17599
4	6022400	6027199	4799	AT4G09510				SLM_r2.0ch10	57692000	57709599	17599
5	17720800	17725599	4799	AT5G44040				SLM_r2.0ch03	66130200	66147799	17599
3	19089000	19093599	4599	AT3G51440				SLM_r2.0ch10	55861600	55879199	17599
2	18492000	18496599	4599	AT2G44840				SLM_r2.0ch09	4790400	4807799	17399
5	1317400	1321999	4599	AT5G04590				SLM_r2.0ch01	84193200	84210599	17399
1	28148600	28153199	4599	AT1G74950				SLM_r2.0ch06	47736800	47754199	17399
5	21511600	21516199	4599	AT5G53050				SLM_r2.0ch07	57783400	57800799	17399
1	28642200	28646799	4599	AT1G09623				SLM_r2.0ch12	1327200	1344399	17199
4	15371800	15376399	4599	AT4G31770				SLM_r2.0ch08	61468600	61485799	17199
5	20727600	20732199	4599	AT5G50950				SLM_r2.0ch07	62903600	62920399	16799
1	8516600	8520999	4399	AT1G24070				SLM_r2.0ch11	54364600	54381399	16799
4	14644200	14648599	4399	AT4G29930				SLM_r2.0ch04	61972400	61989199	16799
1	2860400	2864799	4399	AT1G08920				SLM_r2.0ch12	2558600	2575399	16799
3	8458200	8462599	4399	AT3G23570				SLM_r2.0ch12	64618600	64635199	16599
1	6772800	6777199	4399	AT1G19565				SLM_r2.0ch08	62991000	63007599	16599
4	11567200	11571599	4399	AT4G21790				SLM_r2.0ch04	56822200	56838799	16599
3	18634400	18638799	4399	AT3G50260				SLM_r2.0ch01	80751000	80767399	16399
5	9375200	9379599	4399	AT5G26600				SLM_r2.0ch04	63055600	63071999	16399
4	12103000	12107399	4399	AT4G23100				SLM_r2.0ch08	3242400	3258799	16399
4	11952400	11956799	4399	AT4G22754				SLM_r2.0ch12	730800	746999	16199
3	2517000	2521399	4399	AT3G07890				SLM_r2.0ch12	62140600	62156799	16199
5	8028600	8032799	4199	AT5G23820				SLM_r2.0ch01	1238200	1254199	15999
3	17702400	17706599	4199	AT3G47960				SLM_r2.0ch07	61857800	61873599	15799
1	8985400	8989599	4199	AT1G25560				SLM_r2.0ch01	91266400	91282199	15799
5	18040800	18044999	4199	AT5G44710				SLM_r2.0ch09	69026600	69042399	15799
2	2359400	2363599	4199	AT2G06050				SLM_r2.0ch01	82923800	82939399	15599
2	7217400	7221599	4199	AT2G16650				SLM_r2.0ch08	62913800	62929399	15599
1	3883400	3887599	4199	AT1G11572				SLM_r2.0ch05	65386800	65402399	15599
4	14817000	14821199	4199	AT4G30260				SLM_r2.0ch01	83205000	83220599	15599
5	9668600	9672599	3999	AT5G27380				SLM_r2.0ch07	57279200	57294599	15399
3	1822000	1825999	3999	AT3G06030				SLM_r2.0ch10	54611800	54627199	15399
4	9140600	9144599	3999	AT4G16144				SLM_r2.0ch08	54248800	54263999	15199
1	27272400	27276399	3999	AT1G72440				SLM_r2.0ch02	54006800	54021999	15199
2	17886400	17890399	3999	AT2G43010				SLM_r2.0ch05	2492600	2507799	15199
3	20847800	20851799	3999	AT3G56190				SLM_r2.0ch10	62412600	62427599	14999
1	19346000	19349799	3799	AT1G52030				SLM_r2.0ch12	658000	672999	14999
2	9677000	9680799	3799	AT2G22760				SLM_r2.0ch08	63008400	63023399	14999
5	2324000	2327799	3799	AT5G07350				SLM_r2.0ch09	2375200	2390199	14999
4	16901600	16905399	3799	AT4G09225				SLM_r2.0ch10	58683200	58697999	14799
5	8354800	8358599	3799	AT5G24470				SLM_r2.0ch11	4663600	4678399	14799
5	23149800	23153599	3799	AT5G57140				SLM_r2.0ch12	62962600	62977199	14599
2	12414600	12418399	3799	AT2G28900				SLM_r2.0ch01	81284400	81298999	14599
1	10502400	10506199	3799	AT1G29980				SLM_r2.0ch06	45076200	45090799	14599
1	7103800	7107599	3799	AT1G20510				SLM_r2.0ch07	6436400	6450799	14399
1	10042600	10046399	3799	AT1G28570				SLM_r2.0ch03	6549200	6563599	14399
5	4486000	4489799	3799	AT5G13920				SLM_r2.0ch12	65246000	65260399	14399
3	20765800	20769399	3599	AT3G55970				SLM_r2.0ch03	63365800	63380199	14399
4	11589400	11592999	3599	AT4G21850				SLM_r2.0ch03	58674400	58688599	14199
1	28728200	28731799	3599	AT1G76560				SLM_r2.0ch08	2599800	2613999	14199
5	25608200	25611799	3599	AT5G63970				SLM_r2.0ch10	63339200	63353399	14199
4	16641200	16644799	3599	AT4G34950				SLM_r2.0ch12	61097600	61111599	13999
2	10584800	10588399	3599	AT2G24850				SLM_r2.0ch06	46205600	46219399	13799
4	15675600	15679199	3599	AT4G32480				SLM_r2.0ch09	67015400	67028999	13599
1	2410400	2413999	3599	AT1G07780				SLM_r2.0ch05	4371200	4384799	13599
5	2360800	2364399	3599	AT5G07460				SLM_r2.0ch04	62439800	62453399	13599
2	14003200	14006799	3599	AT2G33000				SLM_r2.0ch04	59516000	59529599	13599
2	16588600	16592199	3599	AT2G39770				SLM_r2.0ch01	80169400	80182799	13399
1	28821800	28825199	3399	AT1G76790				SLM_r2.0ch12	2289800	2303199	13399
2	9487800	9491199	3399	AT2G22330				SLM_r2.0ch01	79739600	79752999	13399
4	15382200	15385599	3399	AT4G31800				SLM_r2.0ch05	33764400	33777799	13399
3	3170000	3173399	3399	AT3G10250				SLM_r2.0ch12	65971200	65984599	13399
4	9030000	9033399	3399	AT4G15920				SLM_r2.0ch03	57801600	57814799	13199
5	6152800	6156199	3399	AT5G18525				SLM_r2.0ch05	65009800	65022999	13199
1	5103600	5106999	3399	AT1G14810				SLM_r2.0ch04	65753200	65766399	13199
3	8036600	8039999	3399	AT3G22750				SLM_r2.0ch03	21187600	21200799	13199
5	9163400	9166599	3199	AT5G04205				SLM_r2.0ch05	65063400	65076599	13199
1	2867200	2870399	3199	AT1G08920				SLM_r2.0ch01	89754200	89767199	12999
2	16146600	16149799	3199	AT2G38610				SLM_r2.0ch05	63940400	63953399	12999
4	15812000	15815199	3199	AT4G32790				SLM_r2.0ch01	93086800	93099799	12999
4	13873200	13876399	3199	AT4G27852				SLM_r2.0ch11	5079200	5092199	12999
1	8426200	8429399	3199	AT1G23850				SLM_r2.0ch10	63105000	63117999	12999
5	23121400	23124599	3199	AT5G57120				SLM_r2.0ch03	39221000	39233999	12999
2	14143800	14146999	3199	AT2G33370				SLM_r2.0ch06	48531200	48543999	12799
1	23199800	23202799	2999	AT1G62660				SLM_r2.0ch04	4144000	4156799	12799
1	5202800	5205799	2999	AT1G15125				SLM_r2.0ch09	8458800	8471599	12799
1	27162800	27165799	2999	AT1G72180				SLM_r2.0ch12	3584000	3596599	12599
3	19163200	19166199	2999	AT3G51660				SLM_r2.0ch09	68259600	68271999	12399
4	7990800	7993799	2999	AT4G13770				SLM_r2.0ch08	60944200	60956599	12399
5	4740600	4743599	2999	AT5G14700				SLM_r2.0ch07	2772000	2784399	12399
5	24673000	24675999	2999	AT5G61370				SLM_r2.0ch06	705600	717999	12399
3	6889000	6891999	2999	AT3G03905				SLM_r2.0ch03	11846200	11858599	12399
4	17188000	17190999	2999	AT4G36370				SLM_r2.0ch10	60017400	60029799	12399
5	8507400	8510199	2799	AT5G24780				SLM_r2.0ch03	57882600	57894799	12199
2	9481800	9484599	2799	AT2G22330				SLM_r2.0ch06	42298400	42310599	12199
1	23828600	23831399	2799	AT1G64200				SLM_r2.0ch10	61263600	61275799	12199
5	8336800	8339599	2799	AT5G24420				SLM_r2.0ch06	6603800	6615999	12199
4	13760000	13762799	2799	AT4G27560				SLM_r2.0ch08	2865800	2877999	12199
4	2445800	2448599	2799	AT4G04995				SLM_r2.0ch07	65827800	65839999	12199
4	10583800	10586599	2799	AT4G19410				SLM_r2.0ch02	55275400	55287399	11999
3	17698000	17700799	2799	AT3G07835				SLM_r2.0ch10	63154400	63166399	11999
3	17907800	17910599	2799	AT3G48360				SLM_r2.0ch10	61191200	61203199	11999
4	11310800	11313599	2799	AT4G21215				SLM_r2.0ch07	67344600	67356599	11999
2	11287600	11290399	2799	AT2G26540				SLM_r2.0ch09	4994600	5006599	11999
5	15741400	15744199	2799	AT5G39320				SLM_r2.0ch12	5965200	5976999	11799
1	28653600	28656399	2799	AT1G76380				SLM_r2.0ch08	7900800	7912599	11799
1	6450400	6452999	2599	AT1G18710				SLM_r2.0ch01	87694400	87706199	11799
5	1672000	1674599	2599	AT5G05600				SLM_r2.0ch06	49379600	49391199	11599
5	15501200	15503799	2599	AT5G38710				SLM_r2.0ch07	65844200	65855799	11599
1	27528400	27530999	2599	AT1G73210				SLM_r2.0ch12	65571000	65582599	11599
4	14919800	14922399	2599	AT4G30530				SLM_r2.0ch04	7378200	7389799	11599
5	5585600	5588199	2599	AT5G17000				SLM_r2.0ch01	80645600	80657199	11599
1	20158200	20160799	2599	AT1G54010				SLM_r2.0ch12	6377200	6388799	11599
3	18929200	18931799	2599	AT3G50930				SLM_r2.0ch08	65679800	65691399	11599
1	21551800	21554399	2599	AT1G58200				SLM_r2.0ch10	3752400	3763999	11599
1	22868600	22871199	2599	AT1G61890				SLM_r2.0ch09	2127000	2138399	11399
3	5565800	5568399	2599	AT3G16400				SLM_r2.0ch10	3715200	3726599	11399
1	23169200	23171799	2599	AT1G62570				SLM_r2.0ch01	89604000	89615399	11399
1	2407000	2409599	2599	AT1G07770				SLM_r2.0ch03	65847400	65858799	11399
5	19815400	19817999	2599	AT5G48880				SLM_r2.0ch07	58815800	58827199	11399
5	25932200	25934799	2599	AT5G64890				SLM_r2.0ch06	37295200	37306399	11199
3	5803000	5805599	2599	AT3G17020				SLM_r2.0ch06	43754400	43765599	11199
5	4226000	4228599	2599	AT5G13240				SLM_r2.0ch01	93214600	93225799	11199
2	18984600	18987199	2599	AT2G46230				SLM_r2.0ch08	54846000	54857199	11199
1	16836000	16838399	2399	AT1G44350				SLM_r2.0ch04	60224600	60235599	10999
2	9684800	9687199	2399	AT2G22770				SLM_r2.0ch07	60616200	60627199	10999
2	6313600	6315999	2399	AT2G14750				SLM_r2.0ch09	1919800	1930799	10999
1	6105800	6108199	2399	AT1G05323				SLM_r2.0ch03	59845200	59856199	10999
2	16459200	16461599	2399	AT2G39420				SLM_r2.0ch09	3101600	3112599	10999
2	1357800	1360199	2399	AT2G04080				SLM_r2.0ch10	2805000	2815999	10999
2	13193000	13195399	2399	AT2G31005				SLM_r2.0ch04	1960000	1970999	10999
3	20374200	20376599	2399	AT3G54990				SLM_r2.0ch02	54042200	54053199	10999
5	21240800	21243199	2399	AT5G52310				SLM_r2.0ch01	91533000	91543999	10999
5	23116000	23118399	2399	AT5G57110				SLM_r2.0ch07	63018000	63028799	10799
3	21291400	21293799	2399	AT3G57520				SLM_r2.0ch06	41838000	41848799	10799
5	687400	689799	2399	AT5G02940				SLM_r2.0ch10	59476400	59487199	10799
3	6119800	6122199	2399	AT3G17860				SLM_r2.0ch08	56960800	56971599	10799
5	271600	273999	2399	AT5G01732				SLM_r2.0ch04	7234000	7244599	10599
3	9650600	9652999	2399	AT3G26340				SLM_r2.0ch09	66705000	66715599	10599
5	9632600	9634999	2399	AT5G27330				SLM_r2.0ch03	57871200	57881799	10599
3	5603200	5605599	2399	AT3G16490				SLM_r2.0ch05	4321200	4331799	10599
1	20154600	20156999	2399	AT1G54000				SLM_r2.0ch03	50011600	50022199	10599
5	17707000	17709399	2399	AT5G44010				SLM_r2.0ch01	85996600	86007199	10599
3	10524400	10526799	2399	AT3G28220				SLM_r2.0ch07	4687000	4697599	10599
1	23816600	23818999	2399	AT1G64170				SLM_r2.0ch11	30754600	30765199	10599
1	3417200	3419599	2399	AT1G10410				SLM_r2.0ch10	58412000	58422599	10599
5	8500200	8502399	2199	AT5G24770				SLM_r2.0ch07	9932200	9942799	10599
4	6877200	6879399	2199	AT4G05865				SLM_r2.0ch08	1435200	1445799	10599
5	16075200	16077399	2199	AT5G40210				SLM_r2.0ch02	47555600	47565999	10399
5	5758200	5760399	2199	AT5G17460				SLM_r2.0ch06	48649200	48659599	10399
2	13805400	13807599	2199	AT2G32520				SLM_r2.0ch09	60488200	60498599	10399
5	17573600	17575799	2199	AT5G43745				SLM_r2.0ch07	65224800	65235199	10399
2	17891400	17893599	2199	AT2G43020				SLM_r2.0ch02	52330600	52340999	10399
4	14954200	14956399	2199	AT4G08305				SLM_r2.0ch03	9228000	9238199	10199
5	4272000	4274199	2199	AT5G13330				SLM_r2.0ch08	54731600	54741799	10199
2	9493400	9495599	2199	AT2G07575				SLM_r2.0ch03	57936800	57946999	10199
5	12558400	12560599	2199	AT5G33290				SLM_r2.0ch07	63588600	63598799	10199
4	12519000	12521199	2199	AT4G24110				SLM_r2.0ch01	82243400	82253599	10199
5	5763800	5765999	2199	AT5G17490				SLM_r2.0ch01	74841000	74851199	10199
3	17188600	17190799	2199	AT3G46658				SLM_r2.0ch07	5653600	5663799	10199
3	5684200	5686399	2199	AT3G16690				SLM_r2.0ch10	58068000	58078199	10199
3	19873800	19875999	2199	AT3G08360				SLM_r2.0ch03	62300200	62310399	10199
5	25853000	25855199	2199	AT5G64670				SLM_r2.0ch05	3327600	3337799	10199
2	15548400	15550599	2199	AT2G37025				SLM_r2.0ch05	7372000	7382199	10199
1	3553200	3555399	2199	AT1G10700				SLM_r2.0ch11	12898000	12907999	9999
1	20162600	20164599	1999	AT1G54020				SLM_r2.0ch10	63482200	63492199	9999
4	17492200	17494199	1999	AT4G37140				SLM_r2.0ch01	74830200	74840199	9999
5	14549800	14551799	1999	AT5G36907				SLM_r2.0ch10	63660000	63669999	9999
4	17535400	17537399	1999	AT4G09495				SLM_r2.0ch04	66480000	66489999	9999
5	7258400	7260399	1999	AT5G21960				SLM_r2.0ch03	2906400	2916399	9999
1	26079600	26081599	1999	AT1G69370				SLM_r2.0ch03	60988800	60998599	9799
2	3333200	3335199	1999	AT2G05215				SLM_r2.0ch04	60333600	60343399	9799
1	30367400	30369399	1999	AT1G80820				SLM_r2.0ch04	65604800	65614599	9799
2	3495600	3497599	1999	AT2G07739				SLM_r2.0ch03	3860000	3869799	9799
1	9378000	9379999	1999	AT1G27020				SLM_r2.0ch02	45792200	45801999	9799
4	12310600	12312599	1999	AT4G23600				SLM_r2.0ch01	89980400	89990199	9799
5	23341400	23343399	1999	AT5G57630				SLM_r2.0ch08	60728400	60738199	9799
5	21673400	21675399	1999	AT5G53420				SLM_r2.0ch09	68662600	68672399	9799
1	27566200	27568199	1999	AT1G73320				SLM_r2.0ch12	2199400	2208999	9599
1	29584800	29586799	1999	AT1G78660				SLM_r2.0ch01	91003400	91012999	9599
1	19505200	19507199	1999	AT1G52370				SLM_r2.0ch06	39132800	39142399	9599
5	9518400	9520399	1999	AT5G27050				SLM_r2.0ch12	1029800	1039399	9599
5	9245800	9247799	1999	AT5G26340				SLM_r2.0ch10	62272200	62281799	9599
1	27965600	27967599	1999	AT1G09447				SLM_r2.0ch02	45757800	45767199	9399
4	11622400	11624399	1999	AT4G21903				SLM_r2.0ch01	78697000	78706399	9399
5	24558800	24560799	1999	AT5G61020				SLM_r2.0ch08	17128600	17137999	9399
4	13878800	13880799	1999	AT4G27870				SLM_r2.0ch07	60225000	60234399	9399
4	7254000	7255999	1999	AT4G12110				SLM_r2.0ch05	761000	770399	9399
1	3995400	3997399	1999	AT1G11840				SLM_r2.0ch01	81583000	81592399	9399
5	22961400	22963399	1999	AT5G56760				SLM_r2.0ch03	51779000	51788399	9399
3	5592600	5594599	1999	AT3G16460				SLM_r2.0ch09	60838600	60847999	9399
3	4600600	4602599	1999	AT3G13940				SLM_r2.0ch10	10436000	10445399	9399
4	14808000	14809999	1999	AT4G30240				SLM_r2.0ch01	74484200	74493599	9399
2	12165200	12167199	1999	AT2G28450				SLM_r2.0ch01	85642200	85651599	9399
2	14392600	14394599	1999	AT2G08650				SLM_r2.0ch02	55576800	55585999	9199
3	15404800	15406799	1999	AT3G43520				SLM_r2.0ch01	937000	946199	9199
1	28630200	28632199	1999	AT1G76310				SLM_r2.0ch01	36127400	36136599	9199
1	29072800	29074799	1999	AT1G77360				SLM_r2.0ch07	4703600	4712799	9199
3	2841800	2843799	1999	AT3G09260				SLM_r2.0ch01	82778800	82787999	9199
2	13036800	13038799	1999	AT2G30600				SLM_r2.0ch03	59596600	59605799	9199
2	14685200	14686999	1799	AT2G34810				SLM_r2.0ch07	62977400	62986599	9199
4	8834600	8836399	1799	AT4G15440				SLM_r2.0ch12	64589000	64598199	9199
4	6441800	6443599	1799	AT4G10390				SLM_r2.0ch03	63006200	63015199	8999
1	19334200	19335999	1799	AT1G52000				SLM_r2.0ch10	63650200	63659199	8999
